# Supplementary material for: 2-Amino-4-methyl­pyridinium 4-nitro­benzoate
Source: Acta Crystallogr Sect E Struct Rep Online. 2010 Jan 13;66(Pt 2):o335. doi: 10.1107/S1600536810000693 (PMC2979821; doi:10.1107/S1600536810000693)
Supplement: Supplementary file 2 [file e-66-0o335-Isup2.hkl]

#
# h,k,l, Fc-squared, Fo-squared, sigma(Fo-squared) and status flag
#
data_I
_shelx_title ' ho7m in Pc  (100K)'
_shelx_refln_list_code          4
_shelx_F_calc_maximum      123.52
_exptl_crystal_F_000       288.00
_reflns_d_resolution_high  0.6190
 
loop_
 _symmetry_equiv_pos_as_xyz
 'x, y, z'
 'x, -y, z+1/2'
 
_cell_length_a    10.5267
_cell_length_b     5.0187
_cell_length_c    12.2436
_cell_angle_alpha  90.000
_cell_angle_beta   92.194
_cell_angle_gamma  90.000
 
_shelx_F_squared_multiplier     1.000
 
loop_
 _refln_index_h
 _refln_index_k
 _refln_index_l
 _refln_F_squared_calc
 _refln_F_squared_meas
 _refln_F_squared_sigma
 _refln_observed_status
   1   0   0      380.02      405.29     13.62 o
   2   0   0      247.93      237.44      3.17 o
   3   0   0      363.71      389.92      4.72 o
   4   0   0       42.95       42.44      0.77 o
   5   0   0      137.48      135.99      1.97 o
   6   0   0        2.59        2.23      0.26 o
   7   0   0       60.40       60.81      1.54 o
   8   0   0        9.94        9.79      0.56 o
   9   0   0      124.18      129.62      2.27 o
  10   0   0       89.77       93.45      2.46 o
  11   0   0      837.41      874.54     18.69 o
  12   0   0      249.74      272.83     11.18 o
  13   0   0      221.05      216.95      9.87 o
  14   0   0        5.24        5.42      2.87 o
  15   0   0        6.27        5.93      3.21 o
  16   0   0        6.85        4.65      3.14 o
   0   1   0        3.39        1.47      0.31 o
   1   1   0      322.24      337.23      4.54 o
   2   1   0     5949.57     6158.00     89.17 o
   3   1   0      647.06      738.28      7.92 o
   4   1   0       52.69       60.77      0.77 o
   5   1   0       33.68       30.85      0.49 o
   6   1   0       16.33       17.56      0.39 o
   7   1   0       32.03       28.69      0.54 o
   8   1   0      121.81      121.54      1.87 o
   9   1   0      205.12      202.06      2.80 o
  10   1   0      228.38      221.00      3.08 o
  11   1   0       85.29       78.39      2.16 o
  12   1   0        2.21        1.02      0.86 o
  13   1   0       86.88       93.15      3.66 o
  14   1   0        4.74        5.76      1.30 o
  15   1   0       18.28       17.92      1.83 o
  16   1   0        2.47        4.32      1.62 o
   0   2   0     1007.00     1124.85     24.03 o
   1   2   0      118.89      131.10      1.98 o
   2   2   0      389.42      452.33      4.19 o
   3   2   0       70.72       84.45      0.95 o
   4   2   0      268.76      294.68      2.78 o
   5   2   0      484.48      508.39      4.85 o
   6   2   0      264.28      251.47      2.89 o
   7   2   0        8.05        7.36      0.48 o
   8   2   0      422.67      376.60      4.23 o
   9   2   0       49.16       46.19      1.22 o
  10   2   0       13.03       14.27      1.02 o
  11   2   0        5.46        6.59      0.84 o
  12   2   0       46.42       40.97      2.16 o
  13   2   0        0.75        1.99      1.07 o
  14   2   0        3.45        2.39      1.10 o
  15   2   0        7.09       10.09      1.61 o
  16   2   0       13.75       14.35      1.80 o
   0   3   0      108.12      109.06      2.38 o
   1   3   0      368.44      369.22      4.30 o
   2   3   0      477.47      521.33      5.45 o
   3   3   0       24.82       24.49      0.62 o
   4   3   0      170.88      165.08      1.53 o
   5   3   0       12.47       10.14      0.53 o
   6   3   0       42.71       30.03      0.78 o
   7   3   0      217.49      211.50      2.67 o
   8   3   0       70.88       77.68      1.50 o
   9   3   0       24.23       21.72      0.91 o
  10   3   0       26.57       27.28      2.11 o
  11   3   0       43.04       44.10      2.04 o
  12   3   0       33.49       34.65      2.18 o
  13   3   0       28.49       31.32      2.01 o
  14   3   0       13.39       14.67      1.62 o
  15   3   0        3.08        4.09      1.24 o
   0   4   0       45.59       58.76      1.84 o
   1   4   0       57.98       59.37      1.43 o
   2   4   0       26.56       31.53      1.04 o
   3   4   0       82.79       81.42      1.45 o
   4   4   0      127.54      126.15      2.52 o
   5   4   0        2.86        2.75      0.58 o
   6   4   0        2.93        1.65      0.65 o
   7   4   0        7.56        7.49      0.65 o
   8   4   0      129.41      114.67      2.06 o
   9   4   0       33.69       32.66      1.53 o
  10   4   0       72.86       77.08      2.36 o
  11   4   0       20.21       21.24      1.61 o
  12   4   0        3.69        4.79      1.02 o
  13   4   0        4.16        4.54      1.12 o
  14   4   0        7.42        7.34      1.40 o
   0   5   0        7.07        7.49      0.93 o
   1   5   0        0.39        0.59      0.42 o
   2   5   0       18.47       18.26      1.44 o
   3   5   0      129.61      129.44      2.98 o
   4   5   0       14.97       13.31      1.33 o
   5   5   0       16.28       14.19      2.17 o
   6   5   0        4.11        4.11      1.41 o
   7   5   0        2.12        1.77      1.12 o
   8   5   0      198.34      200.00      6.55 o
   9   5   0        0.02        0.69      1.37 o
  10   5   0       28.71       25.96      2.91 o
  11   5   0        1.21        1.78      0.87 o
  12   5   0        2.87        0.65      1.02 o
  13   5   0        1.02       -0.49      1.03 o
   0   6   0       16.94       12.54      3.08 o
   1   6   0       10.15       10.61      2.06 o
   2   6   0        4.68        4.71      1.22 o
   3   6   0        9.81        9.91      1.51 o
   4   6   0        2.25        3.48      1.30 o
   5   6   0       69.46       69.01      3.32 o
   6   6   0      129.18      124.93      4.20 o
   7   6   0       12.00        9.70      1.72 o
   8   6   0        0.59        1.02      1.51 o
   9   6   0        1.22        0.60      1.61 o
  10   6   0        0.27        1.16      1.66 o
  11   6   0        1.77        1.48      3.48 o
   0   7   0       17.79       18.84      3.82 o
   1   7   0        9.50       15.12      1.90 o
   2   7   0        4.84        6.01      1.49 o
   3   7   0       10.55       10.19      1.73 o
   4   7   0        7.40        9.80      1.67 o
   5   7   0       21.02       25.59      2.93 o
   6   7   0        3.93        1.33      1.32 o
   7   7   0        5.39        6.90      1.69 o
   8   7   0        3.91        1.63      1.67 o
   0   8   0        0.17        3.19      1.56 o
   1   8   0        7.19       11.41      1.80 o
   2   8   0        5.74        5.04      1.44 o
 -16   1   1        1.58        5.70      2.29 o
 -15   1   1       17.51       15.77      1.75 o
 -14   1   1       52.77       51.48      2.71 o
 -13   1   1        5.00        4.69      1.14 o
 -12   1   1        4.49        3.56      0.94 o
 -11   1   1      185.17      176.67      3.60 o
 -10   1   1      196.24      189.92      2.97 o
  -9   1   1      315.57      316.65      3.93 o
  -8   1   1       52.58       52.74      1.17 o
  -7   1   1      327.06      354.23      3.70 o
  -6   1   1       41.64       45.56      0.66 o
  -5   1   1       10.17        9.56      0.24 o
  -4   1   1      144.93      145.31      1.32 o
  -3   1   1     1562.14     1668.07     14.21 o
  -2   1   1      281.80      332.29      3.41 o
  -1   1   1      298.01      308.23      3.36 o
   0   1   1      486.89      559.87      9.29 o
   1   1   1      540.25      634.08      7.01 o
   2   1   1    15257.27    15201.95    155.44 o
   3   1   1       49.52       57.27      0.87 o
   4   1   1      818.71      910.54      7.77 o
   5   1   1      168.34      173.30      1.95 o
   6   1   1       16.09       18.15      0.43 o
   7   1   1       44.05       44.01      0.83 o
   8   1   1       79.14       71.28      1.47 o
   9   1   1       15.61       16.13      0.77 o
  10   1   1      135.91      122.62      2.08 o
  11   1   1      101.58      103.88      2.50 o
  12   1   1       52.54       52.55      2.46 o
  13   1   1      137.34      146.72      3.85 o
  14   1   1       68.84       74.04      2.88 o
  15   1   1        6.85        7.05      2.57 o
  16   1   1        8.65       10.91      3.67 o
 -16   2   1       12.94       14.60      1.81 o
 -15   2   1        9.95        8.51      1.51 o
 -14   2   1        1.33        1.07      1.45 o
 -13   2   1        1.17        0.87      1.10 o
 -12   2   1        2.67        3.85      0.96 o
 -11   2   1        6.77        6.94      0.85 o
 -10   2   1       16.19       16.54      0.88 o
  -9   2   1      625.71      612.42      6.88 o
  -8   2   1      355.67      314.10      3.66 o
  -7   2   1      309.63      288.47      3.32 o
  -6   2   1       80.08       85.31      1.33 o
  -5   2   1      212.93      229.30      2.33 o
  -4   2   1      180.04      189.31      2.04 o
  -3   2   1        6.55        8.96      0.33 o
  -2   2   1      227.69      218.95      2.74 o
  -1   2   1      112.59      117.82      1.53 o
   0   2   1      858.22      930.28     10.35 o
   1   2   1      446.25      479.33      4.79 o
   2   2   1     1886.15     2183.35     20.36 o
   3   2   1      442.81      434.44      4.26 o
   4   2   1     2545.92     2756.39     26.53 o
   5   2   1       71.49       76.08      1.18 o
   6   2   1       46.20       38.80      0.89 o
   7   2   1       72.29       72.31      1.28 o
   8   2   1       97.34       88.31      1.52 o
   9   2   1      111.91      104.67      1.77 o
  10   2   1       19.38       19.81      0.93 o
  11   2   1       29.22       31.34      1.60 o
  12   2   1       12.64       13.79      1.39 o
  13   2   1        5.35        6.61      1.26 o
  14   2   1       51.97       54.27      2.74 o
  15   2   1      101.71      104.84      3.51 o
  16   2   1       19.80       19.61      1.95 o
 -15   3   1        1.02        1.61      1.08 o
 -14   3   1        2.66        1.89      1.25 o
 -13   3   1       18.07       18.40      1.65 o
 -12   3   1       16.86       17.28      2.05 o
 -11   3   1       18.68       23.15      1.67 o
 -10   3   1       19.94       17.57      1.33 o
  -9   3   1        1.75        2.33      0.46 o
  -8   3   1       33.68       30.56      0.98 o
  -7   3   1      166.07      151.04      2.09 o
  -6   3   1     1121.80     1035.78      9.56 o
  -5   3   1       26.89       22.67      0.66 o
  -4   3   1       28.36       25.80      0.52 o
  -3   3   1       75.16       70.24      1.17 o
  -2   3   1       22.79       21.97      0.94 o
  -1   3   1      279.53      302.67      3.89 o
   0   3   1      531.89      608.13      7.09 o
   1   3   1      136.86      165.62      2.40 o
   2   3   1       19.60       13.65      0.61 o
   3   3   1       47.19       42.71      0.71 o
   4   3   1       24.55       24.22      0.63 o
   5   3   1      155.35      158.49      2.01 o
   6   3   1      276.85      283.65      3.39 o
   7   3   1       54.48       54.89      1.12 o
   8   3   1       13.46       14.90      0.74 o
   9   3   1        2.14        2.34      0.50 o
  10   3   1        5.39        5.23      1.10 o
  11   3   1        2.77        3.26      1.10 o
  12   3   1      123.67      127.30      3.42 o
  13   3   1       11.14       11.13      1.39 o
  14   3   1        0.05       -0.70      1.00 o
  15   3   1        0.88        0.50      1.29 o
 -14   4   1       11.80       11.84      1.50 o
 -13   4   1        8.78        8.47      1.21 o
 -12   4   1        6.07        7.27      1.15 o
 -11   4   1       44.45       44.81      1.98 o
 -10   4   1        4.26        4.34      0.87 o
  -9   4   1       20.34       22.95      1.35 o
  -8   4   1       10.23       11.04      0.76 o
  -7   4   1       26.72       25.78      1.00 o
  -6   4   1       48.77       50.10      1.40 o
  -5   4   1        1.32        1.42      0.51 o
  -4   4   1      243.96      228.28      3.76 o
  -3   4   1      226.68      223.97      2.87 o
  -2   4   1      173.97      173.45      2.55 o
  -1   4   1      238.79      261.99      3.70 o
   0   4   1      126.30      138.93      2.62 o
   1   4   1       24.30       23.17      0.94 o
   2   4   1       44.83       45.83      1.20 o
   3   4   1      121.30      114.10      2.06 o
   4   4   1       54.60       45.95      1.48 o
   5   4   1       16.56       14.48      1.19 o
   6   4   1        0.13        0.37      0.42 o
   7   4   1       25.39       24.25      0.85 o
   8   4   1       16.46       17.56      0.85 o
   9   4   1       72.01       68.62      2.07 o
  10   4   1      235.71      238.93      4.66 o
  11   4   1        4.34        6.61      1.05 o
  12   4   1        0.56       -0.04      0.80 o
  13   4   1       10.39       12.19      2.11 o
  14   4   1        3.17        2.98      1.11 o
 -13   5   1        4.72        2.82      0.97 o
 -12   5   1        7.44       11.21      1.38 o
 -11   5   1        7.83        5.96      1.97 o
 -10   5   1        3.30        3.31      1.74 o
  -9   5   1       37.83       33.04      3.02 o
  -8   5   1       39.53       43.98      3.33 o
  -7   5   1        6.15        5.42      1.42 o
  -6   5   1       21.21       20.35      2.90 o
  -5   5   1        3.12        2.83      1.03 o
  -4   5   1       60.55       60.18      2.03 o
  -3   5   1       24.31       26.02      1.54 o
  -2   5   1       60.36       58.91      2.45 o
  -1   5   1      101.48      101.18      1.97 o
   0   5   1        6.91        7.74      0.66 o
   1   5   1        4.81        5.39      0.95 o
   2   5   1        1.31        1.76      0.58 o
   3   5   1       42.39       42.14      1.81 o
   4   5   1       24.11       21.54      2.13 o
   5   5   1       16.15       18.32      1.71 o
   6   5   1       27.25       25.94      2.04 o
   7   5   1       50.04       57.09      5.50 o
   8   5   1       63.30       72.09      3.82 o
   9   5   1        0.77       -1.29      1.29 o
  10   5   1       32.61       27.86      2.93 o
  11   5   1       14.83       15.36      1.89 o
  12   5   1        2.01        3.68      1.17 o
  13   5   1        1.76        0.82      1.17 o
 -11   6   1        3.18        5.49      2.35 o
 -10   6   1       13.77       16.89      2.61 o
  -9   6   1       11.91       13.63      2.36 o
  -8   6   1        9.12       10.65      2.07 o
  -7   6   1        2.49        3.76      1.39 o
  -6   6   1       28.52       30.96      2.96 o
  -5   6   1       13.12       10.34      1.80 o
  -4   6   1       27.70       30.18      2.32 o
  -3   6   1        2.43        2.95      1.15 o
  -2   6   1        4.61        5.06      1.75 o
  -1   6   1       32.90       32.49      3.38 o
   0   6   1        2.81        4.40      1.68 o
   1   6   1       83.37       85.61      7.91 o
   2   6   1       11.57       14.04      1.63 o
   3   6   1        6.01        5.34      1.27 o
   4   6   1        2.36        1.72      1.03 o
   5   6   1       17.77       20.95      2.00 o
   6   6   1        6.38        6.38      1.45 o
   7   6   1        8.33        9.27      1.66 o
   8   6   1        0.73       -0.58      1.42 o
   9   6   1        1.66        1.43      1.65 o
  10   6   1       23.64       25.66      3.06 o
  11   6   1        8.49        9.99      2.29 o
  -8   7   1        2.77        1.88      1.78 o
  -7   7   1        5.92        7.00      1.77 o
  -6   7   1       14.94       12.54      1.90 o
  -5   7   1        6.56        7.19      3.07 o
  -4   7   1       51.67       45.72      2.99 o
  -3   7   1        7.54        8.99      1.68 o
  -2   7   1        6.07        4.80      2.20 o
  -1   7   1        0.63        1.09      1.74 o
   0   7   1        7.46        5.71      2.05 o
   1   7   1        8.61        8.20      1.54 o
   2   7   1        7.51        7.22      1.51 o
   3   7   1        0.11        0.31      1.12 o
   4   7   1        9.55        9.24      1.60 o
   5   7   1        1.98        3.77      1.43 o
   6   7   1        3.58        4.99      2.15 o
   7   7   1        8.97        7.28      2.02 o
   8   7   1       17.76       18.19      3.49 o
  -2   8   1        1.74        6.27      1.91 o
  -1   8   1        2.11        5.47      1.74 o
   0   8   1        0.08        1.35      1.41 o
   1   8   1        1.45        2.79      1.44 o
   2   8   1       20.34       22.29      2.35 o
 -16   0   2       12.42       15.46      3.98 o
 -15   0   2        2.65        9.43      3.46 o
 -14   0   2        1.34        3.87      2.81 o
 -13   0   2      136.12      150.26      8.00 o
 -12   0   2      212.71      198.73      8.90 o
 -11   0   2       20.87       19.19      2.18 o
 -10   0   2       44.11       45.04      1.98 o
  -9   0   2       68.61       67.80      1.72 o
  -8   0   2      321.98      314.96      5.22 o
  -7   0   2       84.23       92.38      1.84 o
  -6   0   2      126.49      123.92      1.70 o
  -5   0   2     2117.02     2364.67     40.90 o
  -4   0   2       23.83       23.18      0.53 o
  -3   0   2      289.30      289.12      3.64 o
  -2   0   2      951.86      999.46     12.85 o
  -1   0   2     7990.62     7670.99    118.86 o
   0   0   2      193.80      210.84      3.19 o
   1   0   2     1248.12     1255.18     18.27 o
   2   0   2     1297.40     1344.09     17.11 o
   3   0   2       61.90       81.76      1.21 o
   4   0   2     2184.52     2299.18     26.45 o
   5   0   2      104.28      121.92      2.02 o
   6   0   2     2053.18     2195.29     24.83 o
   7   0   2      274.61      298.40      4.41 o
   8   0   2       63.63       67.38      1.45 o
   9   0   2       26.46       28.71      1.34 o
  10   0   2      220.69      236.47      5.22 o
  11   0   2       57.09       56.49      2.31 o
  12   0   2      242.74      238.07     10.06 o
  13   0   2      158.51      166.42      8.47 o
  14   0   2       16.08       16.45      3.71 o
  15   0   2       18.50       14.56      3.75 o
  16   0   2        6.20        1.97      2.96 o
 -16   1   2        7.05        7.35      1.91 o
 -15   1   2       33.95       33.50      2.31 o
 -14   1   2       12.93       13.86      3.22 o
 -13   1   2        0.53        1.02      0.93 o
 -12   1   2        2.73        3.16      1.13 o
 -11   1   2       74.62       75.34      3.03 o
 -10   1   2       76.75       69.78      1.63 o
  -9   1   2      131.36      125.45      2.18 o
  -8   1   2       52.39       49.00      1.23 o
  -7   1   2      344.50      372.20      3.41 o
  -6   1   2      146.31      143.89      1.44 o
  -5   1   2       26.94       30.00      0.57 o
  -4   1   2      196.19      218.16      1.77 o
  -3   1   2      543.30      589.15      4.95 o
  -2   1   2      291.37      298.18      3.31 o
  -1   1   2      133.42      137.76      1.55 o
   0   1   2      648.95      741.94      7.19 o
   1   1   2     1624.57     1692.68     19.97 o
   2   1   2      855.19      891.83     10.58 o
   3   1   2     1393.57     1525.26     12.97 o
   4   1   2     1111.42     1240.49     10.09 o
   5   1   2      273.87      281.86      2.79 o
   6   1   2       61.26       64.92      0.86 o
   7   1   2       13.76       13.47      0.35 o
   8   1   2      133.99      130.25      1.96 o
   9   1   2       75.08       72.43      1.68 o
  10   1   2       71.79       74.01      1.66 o
  11   1   2       38.70       36.71      1.96 o
  12   1   2       26.98       27.75      1.84 o
  13   1   2        2.13        3.38      1.12 o
  14   1   2       37.94       42.02      3.22 o
  15   1   2        7.87        9.44      1.79 o
  16   1   2       27.42       31.39      3.55 o
 -16   2   2        2.51        3.29      1.33 o
 -15   2   2        8.21       10.93      1.56 o
 -14   2   2        7.08        7.71      1.36 o
 -13   2   2        4.94        4.73      1.10 o
 -12   2   2        0.08       -0.63      0.75 o
 -11   2   2       14.74       12.26      1.12 o
 -10   2   2       62.31       65.08      1.60 o
  -9   2   2      155.60      139.68      2.28 o
  -8   2   2       74.03       67.86      1.42 o
  -7   2   2      302.45      286.37      3.31 o
  -6   2   2      253.59      245.53      2.51 o
  -5   2   2       43.08       39.80      0.79 o
  -4   2   2      453.89      471.07      4.29 o
  -3   2   2       51.60       63.24      0.93 o
  -2   2   2       42.93       50.16      1.12 o
  -1   2   2      117.81      121.91      1.47 o
   0   2   2       17.70       15.63      0.43 o
   1   2   2     1335.03     1495.73     15.09 o
   2   2   2      109.99      105.76      1.41 o
   3   2   2       39.70       40.62      0.59 o
   4   2   2     2062.90     2127.63     18.65 o
   5   2   2      134.53      119.54      1.61 o
   6   2   2       15.84       15.52      0.96 o
   7   2   2        3.82        3.30      0.42 o
   8   2   2        2.05        2.11      0.41 o
   9   2   2        0.65        0.55      0.34 o
  10   2   2        1.56        1.50      0.67 o
  11   2   2        3.45        3.99      0.93 o
  12   2   2        4.61        6.26      1.20 o
  13   2   2       11.82       11.27      1.38 o
  14   2   2       28.29       29.38      2.12 o
  15   2   2       15.59       15.07      1.74 o
  16   2   2       14.71       16.45      1.96 o
 -15   3   2        2.16        3.05      1.33 o
 -14   3   2        0.97       -1.26      1.26 o
 -13   3   2        1.90        1.19      1.72 o
 -12   3   2       16.63       18.95      1.55 o
 -11   3   2        6.89        5.61      0.99 o
 -10   3   2        5.03        5.40      0.88 o
  -9   3   2        9.41       10.60      0.70 o
  -8   3   2       11.74       12.72      0.69 o
  -7   3   2      487.44      442.74      4.82 o
  -6   3   2      105.04       89.15      1.35 o
  -5   3   2      364.84      352.51      3.41 o
  -4   3   2       65.33       65.55      0.98 o
  -3   3   2       16.43       17.99      0.60 o
  -2   3   2       32.75       38.43      0.88 o
  -1   3   2      250.99      269.73      3.85 o
   0   3   2      181.18      176.98      2.75 o
   1   3   2      270.66      293.38      4.06 o
   2   3   2      242.01      247.10      2.57 o
   3   3   2       72.46       75.93      1.20 o
   4   3   2      199.07      219.07      2.64 o
   5   3   2      165.74      159.34      2.06 o
   6   3   2      542.00      543.25      6.26 o
   7   3   2        7.75        6.67      0.69 o
   8   3   2        0.37        0.43      0.34 o
   9   3   2        3.82        4.11      0.56 o
  10   3   2        6.23        5.68      0.99 o
  11   3   2       46.86       46.88      2.13 o
  12   3   2       66.75       69.39      2.88 o
  13   3   2       17.47       18.85      1.68 o
  14   3   2        3.09        2.38      1.10 o
  15   3   2        1.12        1.89      1.13 o
 -14   4   2        4.76        4.14      1.48 o
 -13   4   2        6.62        5.79      1.15 o
 -12   4   2        6.66        7.34      1.12 o
 -11   4   2       29.29       26.36      2.13 o
 -10   4   2        2.23        2.04      0.75 o
  -9   4   2        5.42        5.38      0.81 o
  -8   4   2        2.66        4.30      0.99 o
  -7   4   2       10.57        8.80      0.66 o
  -6   4   2       96.52       97.15      2.27 o
  -5   4   2      209.02      181.14      2.95 o
  -4   4   2      509.14      492.75      6.79 o
  -3   4   2       23.38       22.07      0.89 o
  -2   4   2       93.73       96.44      2.03 o
  -1   4   2       53.92       49.56      1.29 o
   0   4   2        1.10        0.82      0.35 o
   1   4   2       75.11       77.73      1.62 o
   2   4   2       47.08       50.05      1.16 o
   3   4   2        3.23        2.28      0.43 o
   4   4   2        9.19        8.02      0.83 o
   5   4   2      109.40       91.73      2.02 o
   6   4   2       15.50       14.93      0.79 o
   7   4   2       41.61       40.66      1.48 o
   8   4   2      137.76      125.27      2.19 o
   9   4   2       35.05       42.04      3.03 o
  10   4   2       24.96       26.59      1.57 o
  11   4   2        3.67        4.83      0.95 o
  12   4   2        2.06        2.39      0.92 o
  13   4   2        0.20        1.20      1.01 o
  14   4   2       14.02       17.68      1.74 o
 -13   5   2       85.83       93.60      3.69 o
 -12   5   2        1.00        1.29      0.92 o
 -11   5   2        2.32        2.77      0.86 o
 -10   5   2        6.59        7.84      2.23 o
  -9   5   2       48.45       45.34      3.52 o
  -8   5   2       34.34       35.62      2.61 o
  -7   5   2       21.86       25.31      2.09 o
  -6   5   2       10.90       16.45      1.74 o
  -5   5   2       17.55       17.96      1.69 o
  -4   5   2       22.48       20.72      1.77 o
  -3   5   2       25.43       22.72      1.42 o
  -2   5   2      306.11      311.42      6.03 o
  -1   5   2       76.35       80.59      1.75 o
   0   5   2       52.58       54.66      1.43 o
   1   5   2       22.84       23.23      1.04 o
   2   5   2       84.14       88.05      2.35 o
   3   5   2       58.83       55.43      1.89 o
   4   5   2       10.39       10.09      1.33 o
   5   5   2       59.81       56.90      2.59 o
   6   5   2        1.90        3.53      1.12 o
   7   5   2        8.36        9.89      1.79 o
   8   5   2        4.57        5.08      1.57 o
   9   5   2       53.58       48.61      2.02 o
  10   5   2       10.51       10.35      1.29 o
  11   5   2       15.51       15.65      1.60 o
  12   5   2       28.47       29.59      3.40 o
  13   5   2        6.90        5.93      1.47 o
 -11   6   2       11.04       19.19      4.03 o
 -10   6   2        2.47        2.40      1.79 o
  -9   6   2        2.66        3.76      1.78 o
  -8   6   2        5.86        7.48      1.67 o
  -7   6   2       73.15       69.19      3.31 o
  -6   6   2       41.61       40.99      2.74 o
  -5   6   2       33.31       36.47      2.56 o
  -4   6   2        7.07        7.17      1.38 o
  -3   6   2        9.19        9.36      1.48 o
  -2   6   2        2.25        2.37      1.56 o
  -1   6   2        1.05        0.62      1.41 o
   0   6   2       40.35       39.38      4.36 o
   1   6   2       21.34       24.90      2.64 o
   2   6   2       15.15       12.10      1.55 o
   3   6   2       10.22        9.93      1.49 o
   4   6   2       10.98       10.86      1.55 o
   5   6   2        3.11        1.78      1.15 o
   6   6   2       46.00       48.52      2.96 o
   7   6   2       15.30       16.41      4.19 o
   8   6   2        9.71        8.22      2.04 o
   9   6   2        2.69        5.62      3.04 o
  10   6   2       11.82       12.31      2.44 o
  11   6   2        1.27        2.25      2.20 o
  -8   7   2        6.07        8.83      2.79 o
  -7   7   2       30.35       33.59      3.36 o
  -6   7   2       23.73       19.90      2.72 o
  -5   7   2        2.75        2.37      1.49 o
  -4   7   2       39.04       41.41      4.85 o
  -3   7   2       19.32       18.94      2.53 o
  -2   7   2       12.03       10.79      1.74 o
  -1   7   2        2.97        0.30      2.76 o
   0   7   2        6.65        6.36      2.07 o
   1   7   2       29.07       27.01      2.32 o
   2   7   2        0.21        1.20      1.22 o
   3   7   2       24.69       22.59      2.20 o
   4   7   2       48.59       49.48      3.06 o
   5   7   2        8.25        9.87      1.74 o
   6   7   2        0.26        0.50      1.29 o
   7   7   2       21.04       18.84      5.27 o
   8   7   2        5.63        5.88      2.13 o
  -2   8   2       39.29       32.73      3.34 o
  -1   8   2        6.94        7.41      2.10 o
   0   8   2        5.67        5.31      3.24 o
   1   8   2        3.03       -0.71      2.85 o
 -16   1   3       15.71       16.72      2.28 o
 -15   1   3        6.88        5.87      1.92 o
 -14   1   3        9.98       12.36      1.54 o
 -13   1   3       13.82       15.52      2.49 o
 -12   1   3       22.58       22.51      1.67 o
 -11   1   3       54.38       50.74      1.79 o
 -10   1   3       45.23       43.48      1.92 o
  -9   1   3       66.03       66.64      1.62 o
  -8   1   3      275.07      291.24      3.57 o
  -7   1   3       78.66       81.03      1.00 o
  -6   1   3      241.83      230.70      2.40 o
  -5   1   3      179.47      199.23      2.06 o
  -4   1   3      563.89      615.07      5.00 o
  -3   1   3      905.49     1004.79      8.01 o
  -2   1   3      159.33      183.72      1.82 o
  -1   1   3      608.50      643.99      6.39 o
   0   1   3      189.89      207.02      2.18 o
   1   1   3     1806.91     1974.41     19.76 o
   2   1   3       75.22       80.42      1.07 o
   3   1   3      984.54     1051.23      8.62 o
   4   1   3      363.30      371.67      3.56 o
   5   1   3       57.70       64.80      0.92 o
   6   1   3      372.04      372.90      3.69 o
   7   1   3       72.60       73.41      1.25 o
   8   1   3      332.58      319.56      4.08 o
   9   1   3       35.33       35.91      1.82 o
  10   1   3       29.62       29.03      1.36 o
  11   1   3        7.70        8.37      1.11 o
  12   1   3       29.19       34.08      2.04 o
  13   1   3       27.59       27.59      1.98 o
  14   1   3       11.06       11.45      1.80 o
  15   1   3       43.24       45.35      3.14 o
  16   1   3       23.39       25.02      2.55 o
 -16   2   3        0.76        1.50      1.30 o
 -15   2   3        5.89        7.59      1.42 o
 -14   2   3       12.27       14.34      1.59 o
 -13   2   3       16.26       16.98      1.90 o
 -12   2   3        1.77        0.42      0.82 o
 -11   2   3       12.55       11.10      1.11 o
 -10   2   3       45.47       46.36      1.45 o
  -9   2   3      122.28      125.73      2.25 o
  -8   2   3      144.79      141.97      2.33 o
  -7   2   3       53.71       45.76      1.16 o
  -6   2   3       31.25       30.57      0.70 o
  -5   2   3       98.56       93.55      1.09 o
  -4   2   3      267.78      260.52      2.73 o
  -3   2   3      141.86      143.52      1.81 o
  -2   2   3      190.47      218.26      2.23 o
  -1   2   3      308.94      347.38      4.17 o
   0   2   3       41.55       41.83      0.93 o
   1   2   3      199.01      220.90      4.23 o
   2   2   3      176.31      183.57      1.90 o
   3   2   3     1442.96     1610.50     13.61 o
   4   2   3      282.69      275.26      2.64 o
   5   2   3      198.35      213.93      2.25 o
   6   2   3       52.58       54.05      1.09 o
   7   2   3       65.71       59.91      1.35 o
   8   2   3       10.48        7.96      0.60 o
   9   2   3       11.24        8.38      0.64 o
  10   2   3       30.85       32.38      1.44 o
  11   2   3       20.31       19.83      1.53 o
  12   2   3        7.76        7.26      1.17 o
  13   2   3       25.69       26.58      1.92 o
  14   2   3       88.79       94.03      3.53 o
  15   2   3       13.60       18.54      1.87 o
  16   2   3        8.85        9.45      2.52 o
 -15   3   3        0.52       -0.87      1.04 o
 -14   3   3        4.07        5.39      2.12 o
 -13   3   3        2.40        1.77      0.97 o
 -12   3   3        8.46        9.15      1.60 o
 -11   3   3       30.06       31.11      1.94 o
 -10   3   3        5.16        6.48      0.95 o
  -9   3   3       37.59       38.48      1.57 o
  -8   3   3        3.28        3.16      0.46 o
  -7   3   3      328.61      294.97      3.30 o
  -6   3   3       13.31       12.32      0.55 o
  -5   3   3      172.76      164.88      1.87 o
  -4   3   3      482.18      502.64      5.27 o
  -3   3   3       25.18       25.26      0.79 o
  -2   3   3      177.75      170.17      2.21 o
  -1   3   3       59.98       64.70      1.11 o
   0   3   3      293.94      319.89      3.83 o
   1   3   3       98.05      107.27      1.70 o
   2   3   3        2.56        2.57      0.27 o
   3   3   3      159.84      160.08      1.82 o
   4   3   3       41.49       42.37      0.91 o
   5   3   3      197.08      233.16      2.96 o
   6   3   3      443.74      442.29      5.25 o
   7   3   3      193.44      170.97      2.55 o
   8   3   3        6.88        5.55      0.55 o
   9   3   3        2.22        2.66      0.52 o
  10   3   3        1.97        0.95      0.90 o
  11   3   3       45.59       50.76      3.17 o
  12   3   3       21.61       18.30      1.58 o
  13   3   3        9.06        7.99      1.81 o
  14   3   3        2.01        1.30      1.04 o
  15   3   3        2.11        1.64      1.19 o
 -14   4   3       13.99       14.29      1.55 o
 -13   4   3       15.19       14.68      1.49 o
 -12   4   3        0.05        0.05      0.83 o
 -11   4   3        2.38        1.22      0.81 o
 -10   4   3        0.40        0.21      0.65 o
  -9   4   3        0.21        0.15      0.54 o
  -8   4   3        0.76        0.96      0.49 o
  -7   4   3       25.10       25.22      1.15 o
  -6   4   3       51.02       50.70      1.30 o
  -5   4   3      517.63      497.43      6.62 o
  -4   4   3        8.13        7.95      0.57 o
  -3   4   3      253.36      236.80      7.60 o
  -2   4   3       29.76       29.11      1.28 o
  -1   4   3        9.10        9.03      0.79 o
   0   4   3       14.96       16.96      1.14 o
   1   4   3       42.21       42.65      1.40 o
   2   4   3       25.05       22.47      0.99 o
   3   4   3        0.16        0.91      0.48 o
   4   4   3      112.37      100.17      2.11 o
   5   4   3       18.57       13.88      1.16 o
   6   4   3       51.51       55.84      2.00 o
   7   4   3       91.81       90.41      2.35 o
   8   4   3      142.12      136.72      3.18 o
   9   4   3        5.22        7.61      1.09 o
  10   4   3        1.56        1.44      0.91 o
  11   4   3        2.37        3.29      0.88 o
  12   4   3        3.26        2.63      0.97 o
  13   4   3        3.57        6.03      1.16 o
  14   4   3        1.86        1.33      1.52 o
 -13   5   3       36.36       41.36      2.67 o
 -12   5   3        1.23       -0.18      0.85 o
 -11   5   3        0.67        0.71      0.79 o
 -10   5   3        0.73        2.00      0.80 o
  -9   5   3       28.70       25.48      3.75 o
  -8   5   3       16.53       17.27      1.87 o
  -7   5   3        6.08        7.30      1.38 o
  -6   5   3        0.93        1.36      0.92 o
  -5   5   3       27.26       26.14      2.06 o
  -4   5   3       11.87       11.70      1.43 o
  -3   5   3      117.85      111.66      2.77 o
  -2   5   3      197.58      201.92      4.46 o
  -1   5   3       10.75       11.54      1.18 o
   0   5   3        4.36        4.89      0.67 o
   1   5   3        4.48        4.63      0.68 o
   2   5   3        9.55        7.97      2.27 o
   3   5   3        9.04       11.40      1.15 o
   4   5   3       12.12        8.66      1.48 o
   5   5   3        9.44        9.30      1.51 o
   6   5   3        1.74        2.43      1.23 o
   7   5   3       11.79       10.78      3.17 o
   8   5   3        0.21        0.35      0.71 o
   9   5   3       31.54       31.28      1.91 o
  10   5   3       62.53       59.10      2.66 o
  11   5   3        9.42       11.90      1.55 o
  12   5   3        6.90        7.27      1.45 o
  13   5   3        2.20        1.87      2.14 o
 -11   6   3       89.40       86.50      6.91 o
 -10   6   3        4.45        3.29      2.54 o
  -9   6   3        0.48       -0.19      1.98 o
  -8   6   3        4.97        4.48      1.86 o
  -7   6   3       11.87       14.44      2.32 o
  -6   6   3        2.21        1.82      1.39 o
  -5   6   3       39.49       39.68      3.28 o
  -4   6   3       33.01       33.88      2.47 o
  -3   6   3        6.85        9.03      1.47 o
  -2   6   3        6.62        4.58      1.80 o
  -1   6   3       54.16       58.43      4.01 o
   0   6   3      195.86      191.45      7.20 o
   1   6   3       37.69       36.61      2.40 o
   2   6   3       36.10       37.31      2.40 o
   3   6   3        3.35        1.81      1.61 o
   4   6   3       31.89       33.28      2.35 o
   5   6   3        4.76        5.37      1.39 o
   6   6   3        9.49       11.40      2.93 o
   7   6   3       10.68        9.18      3.71 o
   8   6   3        3.75        4.07      1.81 o
   9   6   3       11.28        7.19      4.13 o
  10   6   3        3.57        5.51      2.00 o
  11   6   3       19.05       13.50      3.41 o
  -8   7   3       10.20        9.01      2.37 o
  -7   7   3        8.50       11.16      2.32 o
  -6   7   3       11.01        8.51      2.33 o
  -5   7   3       30.57       31.49      3.22 o
  -4   7   3       10.74       11.09      2.73 o
  -3   7   3        3.16        2.97      1.51 o
  -2   7   3        1.96        2.51      1.44 o
  -1   7   3        6.75        2.20      2.71 o
   0   7   3        8.03       10.66      3.53 o
   1   7   3       17.80       18.80      4.07 o
   2   7   3       51.72       46.72      5.67 o
   3   7   3       17.69       20.37      4.21 o
   4   7   3       13.37       15.49      3.98 o
   5   7   3       18.26       16.65      3.94 o
   6   7   3        7.17        4.89      3.08 o
   7   7   3        8.03        8.75      3.65 o
   8   7   3        4.31        5.00      3.44 o
  -1   8   3        4.23        3.57      1.94 o
   0   8   3        1.19        0.10      3.08 o
 -16   0   4        5.97        3.11      3.05 o
 -15   0   4        7.81        3.57      3.02 o
 -14   0   4       10.97       17.11      3.83 o
 -13   0   4        0.61       -1.91      1.91 o
 -12   0   4       20.03       20.35      2.28 o
 -11   0   4       36.41       35.68      3.32 o
 -10   0   4      168.18      154.94      4.96 o
  -9   0   4       13.02       14.87      0.93 o
  -8   0   4        2.30        1.24      0.40 o
  -7   0   4      179.35      194.01      2.68 o
  -6   0   4     1370.18     1585.19     19.97 o
  -5   0   4      376.94      402.17      5.52 o
  -4   0   4      338.47      358.30      4.55 o
  -3   0   4      309.05      368.00      5.11 o
  -2   0   4     1541.06     1763.26     25.36 o
  -1   0   4      117.22      139.56      2.39 o
   0   0   4      465.63      516.39      9.30 o
   1   0   4     1276.67     1357.76     26.15 o
   2   0   4      179.42      175.40      2.47 o
   3   0   4      497.93      490.48      5.52 o
   4   0   4       54.94       59.19      1.12 o
   5   0   4     1995.00     2086.03     26.14 o
   6   0   4       17.45       20.89      0.96 o
   7   0   4      182.32      190.85      3.19 o
   8   0   4      112.40      114.68      2.32 o
   9   0   4       24.41       23.83      1.47 o
  10   0   4       77.07       73.72      3.09 o
  11   0   4        3.22        3.56      0.86 o
  12   0   4       51.01       58.32      4.65 o
  13   0   4        3.77        0.98      2.28 o
  14   0   4        3.62        2.96      2.41 o
  15   0   4        4.52        7.74      3.14 o
  16   0   4        1.98        0.27      2.86 o
 -16   1   4        4.76        5.30      3.33 o
 -15   1   4        0.61       -0.65      1.37 o
 -14   1   4        7.46        8.91      1.70 o
 -13   1   4        9.59       12.21      1.43 o
 -12   1   4       14.30       14.21      1.44 o
 -11   1   4        3.15        2.99      0.70 o
 -10   1   4        1.63        1.69      0.54 o
  -9   1   4       19.56       18.29      0.90 o
  -8   1   4       28.86       34.12      1.00 o
  -7   1   4        4.99        5.91      0.38 o
  -6   1   4       10.77       10.37      0.44 o
  -5   1   4       21.76       25.81      0.58 o
  -4   1   4      243.75      283.63      2.64 o
  -3   1   4      215.56      245.43      2.18 o
  -2   1   4      224.05      246.13      2.17 o
  -1   1   4      190.05      203.07      2.09 o
   0   1   4       70.09       81.32      1.20 o
   1   1   4       25.43       22.44      0.44 o
   2   1   4       30.49       32.69      0.56 o
   3   1   4      204.51      220.37      2.14 o
   4   1   4       65.67       76.67      1.10 o
   5   1   4      140.58      144.39      1.68 o
   6   1   4       11.85       11.68      0.44 o
   7   1   4       83.55       88.21      1.30 o
   8   1   4       20.45       20.24      0.83 o
   9   1   4        9.71        9.87      0.76 o
  10   1   4        1.41        1.51      0.55 o
  11   1   4       10.93       11.08      1.78 o
  12   1   4        1.16       -0.29      0.85 o
  13   1   4        3.26        4.01      1.33 o
  14   1   4       13.18       13.72      1.90 o
  15   1   4       25.20       22.78      3.88 o
  16   1   4       10.96       10.75      1.93 o
 -16   2   4        3.88        5.54      1.46 o
 -15   2   4       24.21       24.55      2.03 o
 -14   2   4       73.36       78.95      2.93 o
 -13   2   4        1.24        2.13      1.01 o
 -12   2   4       20.46       24.00      1.80 o
 -11   2   4        3.45        3.60      0.84 o
 -10   2   4       12.84       12.95      1.10 o
  -9   2   4        2.18        1.66      0.47 o
  -8   2   4       23.99       23.51      0.96 o
  -7   2   4      194.46      185.71      2.72 o
  -6   2   4       46.07       47.65      1.03 o
  -5   2   4      148.05      143.02      1.60 o
  -4   2   4       33.41       38.08      0.62 o
  -3   2   4      163.16      188.69      2.19 o
  -2   2   4     1093.88     1309.50     11.77 o
  -1   2   4      390.70      456.85      4.94 o
   0   2   4       73.22       70.35      1.11 o
   1   2   4       46.10       48.22      0.86 o
   2   2   4      218.45      239.25      2.59 o
   3   2   4      246.93      267.04      2.72 o
   4   2   4       74.98       76.64      1.14 o
   5   2   4      107.91       96.47      1.35 o
   6   2   4      119.99      120.44      1.77 o
   7   2   4       22.86       24.28      0.90 o
   8   2   4       74.86       67.63      1.49 o
   9   2   4      159.79      142.29      2.42 o
  10   2   4       88.71       84.97      2.55 o
  11   2   4       20.05       18.13      1.46 o
  12   2   4        0.93        1.20      0.89 o
  13   2   4       29.64       31.77      2.11 o
  14   2   4        8.55        8.93      1.45 o
  15   2   4        5.47        3.99      2.14 o
 -15   3   4        4.84        4.90      1.34 o
 -14   3   4        2.14        1.98      1.08 o
 -13   3   4        0.12       -0.35      0.85 o
 -12   3   4       15.68       18.16      1.54 o
 -11   3   4        0.89       -0.32      1.11 o
 -10   3   4       26.68       26.44      1.59 o
  -9   3   4        8.77        7.98      0.90 o
  -8   3   4       12.22       10.35      0.70 o
  -7   3   4       53.64       49.59      1.46 o
  -6   3   4      115.01      109.86      1.72 o
  -5   3   4       21.39       20.03      0.66 o
  -4   3   4       78.63       83.84      1.76 o
  -3   3   4       77.33       77.95      1.27 o
  -2   3   4        9.61       11.40      0.44 o
  -1   3   4       36.57       39.11      0.92 o
   0   3   4       23.28       24.71      0.86 o
   1   3   4      210.77      238.99      2.63 o
   2   3   4       29.21       31.64      0.67 o
   3   3   4       59.58       59.34      0.91 o
   4   3   4        9.93        9.14      0.64 o
   5   3   4      159.08      161.91      2.94 o
   6   3   4       68.38       70.33      1.38 o
   7   3   4       36.42       25.43      1.03 o
   8   3   4        2.79        2.36      0.54 o
   9   3   4       17.44       19.27      1.35 o
  10   3   4        1.27        1.00      0.74 o
  11   3   4        6.51        7.60      1.11 o
  12   3   4       33.28       31.23      2.21 o
  13   3   4       11.31       10.52      1.41 o
  14   3   4        9.49        9.51      1.44 o
  15   3   4        2.45        3.80      1.26 o
 -14   4   4        2.94        2.64      1.21 o
 -13   4   4        8.33        6.06      1.19 o
 -12   4   4       24.52       23.06      1.66 o
 -11   4   4        6.28        4.79      0.97 o
 -10   4   4       20.16       18.48      1.35 o
  -9   4   4       16.93       17.21      1.22 o
  -8   4   4       26.64       26.84      1.19 o
  -7   4   4       73.42       76.85      2.20 o
  -6   4   4       27.09       27.17      1.23 o
  -5   4   4      272.80      247.64      3.95 o
  -4   4   4       51.72       50.51      1.44 o
  -3   4   4       27.86       27.28      0.99 o
  -2   4   4       58.37       63.24      1.42 o
  -1   4   4        9.12        8.93      0.83 o
   0   4   4      175.31      182.26      3.41 o
   1   4   4       49.60       52.73      1.45 o
   2   4   4       29.73       28.94      1.01 o
   3   4   4       35.02       39.85      1.39 o
   4   4   4       61.07       48.48      1.69 o
   5   4   4       15.22       12.81      0.85 o
   6   4   4       66.82       57.04      1.66 o
   7   4   4      113.92      112.02      3.87 o
   8   4   4       60.70       56.07      1.96 o
   9   4   4       31.28       32.48      1.55 o
  10   4   4       14.41       14.48      1.22 o
  11   4   4       21.25       21.30      1.53 o
  12   4   4        7.40        8.38      1.20 o
  13   4   4        6.56        7.89      1.21 o
  14   4   4       10.32       11.87      1.90 o
 -13   5   4       34.02       31.54      2.72 o
 -12   5   4       10.96       10.90      2.66 o
 -11   5   4        1.70        1.02      1.44 o
 -10   5   4       12.00       12.09      1.73 o
  -9   5   4       13.88       12.17      1.35 o
  -8   5   4        2.00        2.22      1.12 o
  -7   5   4       12.69       11.22      1.97 o
  -6   5   4       13.88       12.07      2.32 o
  -5   5   4       13.49       16.53      2.24 o
  -4   5   4       13.98       12.47      1.88 o
  -3   5   4      519.89      508.80     19.50 o
  -2   5   4      123.57      129.34      4.96 o
  -1   5   4       76.20       80.12      2.54 o
   0   5   4       42.39       42.54      1.68 o
   1   5   4        1.57        1.60      0.52 o
   2   5   4       41.05       39.55      2.12 o
   3   5   4        7.24        9.47      1.25 o
   4   5   4       31.86       31.41      2.06 o
   5   5   4       27.53       27.16      2.04 o
   6   5   4       55.32       55.23      3.35 o
   7   5   4        1.66        2.27      1.42 o
   8   5   4       58.30       63.31      2.43 o
   9   5   4       54.77       54.29      4.79 o
  10   5   4       26.16       24.17      1.95 o
  11   5   4        9.54        8.05      1.46 o
  12   5   4        0.76       -0.40      1.24 o
 -11   6   4       32.82       45.65      5.81 o
 -10   6   4        7.20       11.81      3.42 o
  -9   6   4        0.01       -1.81      1.81 o
  -8   6   4        4.01        5.99      1.92 o
  -7   6   4        2.13        0.23      1.51 o
  -6   6   4       21.67       19.07      4.36 o
  -5   6   4       51.09       45.48      3.53 o
  -4   6   4       36.82       35.35      6.33 o
  -3   6   4        3.82        3.24      1.43 o
  -2   6   4        0.49        0.26      2.15 o
  -1   6   4      108.79      125.08      7.47 o
   0   6   4       45.69       37.93      4.83 o
   1   6   4        1.63       -0.66      2.13 o
   2   6   4       22.17       22.17      3.87 o
   3   6   4        9.15        7.56      2.91 o
   4   6   4        2.32        3.76      2.53 o
   5   6   4       16.23       16.02      3.65 o
   6   6   4       35.94       38.71      5.16 o
   7   6   4       22.62       14.97      3.73 o
   8   6   4       24.69       21.67      4.39 o
   9   6   4        0.39        1.66      2.92 o
  10   6   4        6.08        1.63      2.98 o
  -7   7   4       25.09       21.59      2.95 o
  -6   7   4       14.14       13.37      2.42 o
  -5   7   4       28.84       29.84      3.17 o
  -4   7   4        2.64        4.73      1.72 o
  -3   7   4        3.30        3.38      1.61 o
  -2   7   4        7.35        7.67      1.92 o
  -1   7   4        0.30        0.39      2.58 o
   0   7   4        0.80       -0.82      2.62 o
   1   7   4       12.96       11.91      3.64 o
   2   7   4       63.44       54.01      6.13 o
   3   7   4       15.64       14.94      3.80 o
   4   7   4       12.58       11.38      3.78 o
   5   7   4        1.48        1.05      2.69 o
   6   7   4       84.61       79.02      7.68 o
   7   7   4        1.73        0.03      2.79 o
 -16   1   5        9.90       12.55      2.11 o
 -15   1   5        1.90        2.00      1.73 o
 -14   1   5        2.15        1.38      1.75 o
 -13   1   5       93.65       89.17      3.96 o
 -12   1   5       39.63       45.37      2.82 o
 -11   1   5        9.82        9.80      0.94 o
 -10   1   5       10.20        8.58      0.90 o
  -9   1   5       14.75       13.30      0.80 o
  -8   1   5       95.49       86.12      1.58 o
  -7   1   5        0.78        0.47      0.30 o
  -6   1   5        0.41        0.34      0.24 o
  -5   1   5      242.62      254.55      2.58 o
  -4   1   5      534.99      619.38      6.15 o
  -3   1   5      453.61      474.50      4.28 o
  -2   1   5       97.14      109.08      1.46 o
  -1   1   5      302.90      324.62      3.34 o
   0   1   5     1685.77     2057.74     17.49 o
   1   1   5       55.45       50.37      0.78 o
   2   1   5       96.70       98.77      1.28 o
   3   1   5      177.10      183.17      2.45 o
   4   1   5      114.92      116.88      1.43 o
   5   1   5      188.63      177.85      1.94 o
   6   1   5       33.20       36.39      0.74 o
   7   1   5      316.32      311.60      3.50 o
   8   1   5       11.32       10.87      0.65 o
   9   1   5       19.76       16.43      0.95 o
  10   1   5       48.67       45.63      1.70 o
  11   1   5       44.52       44.92      3.05 o
  12   1   5       22.69       21.48      1.78 o
  13   1   5        3.00        2.04      1.24 o
  14   1   5        8.36       10.28      1.76 o
  15   1   5       12.07        9.28      1.80 o
  16   1   5        2.57        1.59      1.51 o
 -16   2   5        1.23        1.59      1.25 o
 -15   2   5        4.02        2.06      1.75 o
 -14   2   5        6.74        6.74      1.35 o
 -13   2   5        7.32        6.02      1.21 o
 -12   2   5        9.58        9.54      1.27 o
 -11   2   5       27.55       25.43      1.88 o
 -10   2   5       20.20       20.53      1.33 o
  -9   2   5       32.84       31.18      1.17 o
  -8   2   5       65.65       63.15      1.47 o
  -7   2   5        5.37        5.73      0.54 o
  -6   2   5        1.72        1.29      0.30 o
  -5   2   5        6.89        5.96      0.38 o
  -4   2   5        2.10        1.96      0.30 o
  -3   2   5      168.68      174.36      2.23 o
  -2   2   5      192.87      200.74      2.50 o
  -1   2   5      116.14      129.52      1.70 o
   0   2   5       24.08       25.00      0.69 o
   1   2   5       29.46       26.20      0.75 o
   2   2   5       66.61       74.89      1.28 o
   3   2   5       91.52       84.13      1.79 o
   4   2   5       47.92       49.05      0.87 o
   5   2   5       38.03       44.25      0.88 o
   6   2   5       12.87       12.61      0.72 o
   7   2   5        2.83        2.65      0.43 o
   8   2   5       12.28        8.76      0.82 o
   9   2   5       36.19       37.54      1.25 o
  10   2   5       23.14       22.41      1.37 o
  11   2   5        6.05        6.61      1.32 o
  12   2   5        0.50       -0.09      0.90 o
  13   2   5        1.76        4.48      1.18 o
  14   2   5        8.52        7.48      1.45 o
  15   2   5        0.93        0.15      1.16 o
 -15   3   5        0.12        0.24      1.23 o
 -14   3   5        9.18       10.39      1.43 o
 -13   3   5       10.89       13.67      1.47 o
 -12   3   5      118.98      114.70      3.94 o
 -11   3   5       43.16       37.65      2.72 o
 -10   3   5       44.15       44.62      2.01 o
  -9   3   5        1.81        2.49      0.73 o
  -8   3   5       13.13       12.85      0.94 o
  -7   3   5        6.05        5.28      0.51 o
  -6   3   5        2.30        2.39      0.37 o
  -5   3   5      428.76      417.70      4.48 o
  -4   3   5       62.61       67.01      1.28 o
  -3   3   5      218.64      224.52      3.04 o
  -2   3   5        2.53        2.21      0.30 o
  -1   3   5      218.05      225.40      3.91 o
   0   3   5       50.96       62.46      1.18 o
   1   3   5      135.04      145.39      1.92 o
   2   3   5      158.89      152.02      2.17 o
   3   3   5        5.18        5.26      0.49 o
   4   3   5       10.29       10.77      0.62 o
   5   3   5       22.66       23.13      1.02 o
   6   3   5      178.50      153.94      2.33 o
   7   3   5       28.25       29.51      1.02 o
   8   3   5       91.71       80.42      1.85 o
   9   3   5       28.65       25.63      1.73 o
  10   3   5       14.49       13.93      1.28 o
  11   3   5       24.03       22.68      1.89 o
  12   3   5       27.44       25.52      1.81 o
  13   3   5        7.31        7.42      1.29 o
  14   3   5        7.80        7.89      1.38 o
  15   3   5        0.15        1.64      1.21 o
 -14   4   5        8.96       10.05      1.54 o
 -13   4   5        7.83        7.30      1.38 o
 -12   4   5       12.02       14.21      1.53 o
 -11   4   5       45.93       42.54      2.18 o
 -10   4   5       36.71       37.58      1.93 o
  -9   4   5        9.87        9.38      1.03 o
  -8   4   5        1.24        2.16      0.91 o
  -7   4   5       24.71       24.63      2.35 o
  -6   4   5        4.90        5.23      0.71 o
  -5   4   5        0.71        1.24      0.48 o
  -4   4   5       23.50       23.36      1.04 o
  -3   4   5      142.85      147.35      2.50 o
  -2   4   5       65.95       65.98      2.00 o
  -1   4   5      143.40      143.07      2.39 o
   0   4   5      184.47      187.04      2.89 o
   1   4   5       71.00       70.57      1.44 o
   2   4   5       35.27       36.01      0.97 o
   3   4   5       37.10       42.17      1.17 o
   4   4   5        4.58        2.82      0.51 o
   5   4   5       35.13       33.15      1.32 o
   6   4   5       17.12       14.71      1.11 o
   7   4   5        9.41        9.72      1.24 o
   8   4   5      105.83      110.30      3.46 o
   9   4   5       13.53       13.56      1.10 o
  10   4   5       28.50       27.45      2.01 o
  11   4   5       27.49       26.61      2.29 o
  12   4   5       17.84       17.69      2.70 o
  13   4   5        5.46        3.49      1.08 o
 -12   5   5        1.06        3.73      2.95 o
 -11   5   5        0.48        0.20      1.11 o
 -10   5   5        6.48        3.43      2.40 o
  -9   5   5        9.70        8.35      1.27 o
  -8   5   5       15.85       16.92      1.42 o
  -7   5   5       10.88        9.70      1.73 o
  -6   5   5        4.52        3.94      1.43 o
  -5   5   5        4.87        3.65      1.87 o
  -4   5   5        2.97        1.86      2.17 o
  -3   5   5      133.03      130.32      7.17 o
  -2   5   5       87.72       91.05     10.18 o
  -1   5   5        7.21        7.54      1.24 o
   0   5   5       20.48       21.36      1.81 o
   1   5   5        0.50        0.82      0.70 o
   2   5   5       25.02       23.07      3.55 o
   3   5   5       47.15       39.40      4.60 o
   4   5   5       46.46       48.05      5.09 o
   5   5   5        2.25        0.39      1.94 o
   6   5   5        3.98        2.92      0.80 o
   7   5   5        9.48        8.42      2.21 o
   8   5   5       22.84       24.26      1.82 o
   9   5   5       38.07       37.98      4.15 o
  10   5   5       29.10       36.71      3.34 o
  11   5   5        7.40        7.09      2.01 o
  12   5   5        0.50        0.84      1.25 o
 -10   6   5        1.20        1.39      2.66 o
  -9   6   5        2.03        5.38      2.58 o
  -8   6   5        4.12        1.79      1.77 o
  -7   6   5        0.87        0.44      1.46 o
  -6   6   5        0.20       -0.75      1.43 o
  -5   6   5      111.22      104.94      5.03 o
  -4   6   5       49.00       46.31      3.59 o
  -3   6   5       66.81       58.54      4.66 o
  -2   6   5       13.59        9.08      3.09 o
  -1   6   5      150.96      145.60      8.20 o
   0   6   5       25.92       29.72      4.48 o
   1   6   5       17.21       11.81      3.36 o
   2   6   5        7.94        9.66      3.05 o
   3   6   5        4.65        2.70      2.56 o
   4   6   5       12.42        8.65      3.03 o
   5   6   5        2.49        3.02      2.60 o
   6   6   5       39.52       46.62      5.78 o
   7   6   5       15.23        8.94      3.41 o
   9   6   5        0.01       -0.19      2.74 o
  10   6   5        6.28       13.08      3.93 o
  -7   7   5       23.58       18.12      5.52 o
  -6   7   5       10.84       13.51      2.46 o
  -5   7   5       11.09       10.49      2.17 o
  -4   7   5        6.56        1.57      1.96 o
  -3   7   5       12.48       12.31      2.20 o
  -2   7   5        3.48        1.56      2.28 o
  -1   7   5        6.62        8.03      3.45 o
   0   7   5       13.09       14.64      3.87 o
   1   7   5       62.29       56.56      6.40 o
   2   7   5        1.52        0.25      2.71 o
   3   7   5        6.55        6.57      3.13 o
   4   7   5        1.26        2.46      2.89 o
   5   7   5       36.33       33.57      5.37 o
   6   7   5       74.33       75.40      7.73 o
   7   7   5        2.80        3.13      3.17 o
 -16   0   6       15.19       14.08      3.93 o
 -15   0   6        3.71        5.82      3.17 o
 -14   0   6       11.35       12.44      3.43 o
 -13   0   6        2.80        3.17      2.50 o
 -12   0   6        1.17        4.23      1.58 o
 -11   0   6      478.11      424.64     10.37 o
 -10   0   6       31.07       32.65      2.53 o
  -9   0   6       26.38       19.77      1.53 o
  -8   0   6       11.34       10.49      0.87 o
  -7   0   6       10.31        8.29      0.69 o
  -6   0   6       32.11       33.02      1.60 o
  -5   0   6        3.50        3.63      0.40 o
  -4   0   6       10.47        8.70      0.65 o
  -3   0   6      144.92      151.43      2.80 o
  -2   0   6       74.34       77.52      2.65 o
  -1   0   6      377.31      372.70      6.66 o
   0   0   6      612.11      659.57      9.91 o
   1   0   6     1001.97     1048.99     15.78 o
   2   0   6     1785.34     2044.26     28.67 o
   3   0   6      160.75      139.37      2.58 o
   4   0   6       60.40       58.54      1.30 o
   5   0   6        1.61        1.83      0.38 o
   6   0   6       30.80       31.65      1.14 o
   7   0   6      290.46      281.68      4.43 o
   8   0   6       15.06       16.56      1.05 o
   9   0   6       22.39       23.61      1.57 o
  10   0   6        2.43        1.83      0.77 o
  11   0   6        8.82        8.57      1.62 o
  12   0   6       62.15       66.93      3.65 o
  13   0   6       46.08       43.00      4.90 o
  14   0   6        5.18        2.78      2.69 o
  15   0   6        1.02       -1.14      2.42 o
 -16   1   6        4.15        2.19      1.63 o
 -15   1   6        1.30        2.46      1.51 o
 -14   1   6        0.98       -0.06      1.74 o
 -13   1   6       20.62       21.77      3.19 o
 -12   1   6        4.23        3.58      1.01 o
 -11   1   6        1.53        3.26      1.54 o
 -10   1   6        2.26        2.20      0.61 o
  -9   1   6      202.09      178.61      2.82 o
  -8   1   6       52.35       43.86      1.24 o
  -7   1   6       65.94       57.88      1.41 o
  -6   1   6       43.09       42.78      0.91 o
  -5   1   6       57.71       58.44      1.27 o
  -4   1   6       12.19       13.21      0.55 o
  -3   1   6       26.40       30.07      0.72 o
  -2   1   6       12.06       15.19      0.66 o
  -1   1   6      391.08      432.66      5.23 o
   0   1   6      229.24      284.67      3.44 o
   1   1   6       16.96       18.92      0.56 o
   2   1   6      291.70      303.38      3.42 o
   3   1   6       10.09        8.64      0.41 o
   4   1   6      182.49      190.64      2.14 o
   5   1   6       38.47       37.93      0.99 o
   6   1   6       47.98       48.84      0.94 o
   7   1   6        0.16        0.13      0.28 o
   8   1   6       17.74       17.09      0.78 o
   9   1   6       12.46       12.35      0.87 o
  10   1   6       45.34       44.02      2.15 o
  11   1   6        5.79        5.47      1.09 o
  12   1   6        5.53        8.02      1.46 o
  13   1   6        2.36        3.32      1.34 o
  14   1   6        0.93        0.61      1.72 o
  15   1   6        4.84        2.97      1.53 o
 -15   2   6       17.55       15.15      3.67 o
 -14   2   6        8.38       10.22      1.48 o
 -13   2   6        0.43        0.84      0.98 o
 -12   2   6       12.24       11.31      1.34 o
 -11   2   6       22.71       22.83      1.62 o
 -10   2   6       87.43       89.21      2.40 o
  -9   2   6       68.00       69.83      1.97 o
  -8   2   6        1.26        1.19      0.45 o
  -7   2   6       28.87       29.53      1.04 o
  -6   2   6       93.39       72.23      1.30 o
  -5   2   6        9.27       11.45      0.68 o
  -4   2   6       42.58       51.24      0.97 o
  -3   2   6      653.02      707.96      6.98 o
  -2   2   6      262.75      300.53      4.01 o
  -1   2   6      667.41      712.69      7.81 o
   0   2   6        0.82        1.44      0.41 o
   1   2   6      167.87      155.46      2.35 o
   2   2   6        4.73        6.75      0.64 o
   3   2   6       21.79       17.47      0.75 o
   4   2   6      123.68      118.86      1.72 o
   5   2   6       38.46       40.67      1.01 o
   6   2   6        8.76        8.55      0.61 o
   7   2   6        9.98        9.52      0.67 o
   8   2   6       85.47       73.63      1.63 o
   9   2   6       43.64       43.60      1.53 o
  10   2   6       30.93       24.16      1.45 o
  11   2   6       23.71       20.19      1.61 o
  12   2   6       14.86       14.01      1.50 o
  13   2   6        0.03        1.13      1.05 o
  14   2   6        5.48        6.41      1.39 o
  15   2   6       14.57       15.98      1.80 o
 -15   3   6        3.94        2.61      1.34 o
 -14   3   6        3.59        2.03      1.29 o
 -13   3   6        5.13        8.92      1.81 o
 -12   3   6        0.57        2.02      1.09 o
 -11   3   6       34.74       38.40      3.09 o
 -10   3   6        4.96        6.45      1.16 o
  -9   3   6      203.60      199.06      4.69 o
  -8   3   6        2.78        2.35      0.75 o
  -7   3   6        2.54        1.94      0.56 o
  -6   3   6       16.06       18.63      0.92 o
  -5   3   6       25.19       28.85      0.78 o
  -4   3   6       22.82       21.64      0.69 o
  -3   3   6       13.55       12.77      0.83 o
  -2   3   6       55.98       52.58      1.31 o
  -1   3   6       12.08       14.84      0.97 o
   0   3   6       73.06       84.32      1.83 o
   1   3   6       37.11       32.56      1.12 o
   2   3   6      341.77      331.47      5.01 o
   3   3   6      103.35      101.79      1.92 o
   4   3   6       27.81       28.24      0.76 o
   5   3   6        6.84        7.76      0.53 o
   6   3   6        4.87        3.20      0.44 o
   7   3   6        0.15        0.90      0.44 o
   8   3   6        2.58        3.24      0.65 o
   9   3   6       14.57       12.11      1.17 o
  10   3   6        5.74        5.94      1.06 o
  11   3   6        5.53        7.02      1.28 o
  12   3   6       19.46       18.19      1.62 o
  13   3   6       28.89       27.65      1.99 o
  14   3   6       22.03       22.83      1.95 o
 -14   4   6        3.25        2.80      1.43 o
 -13   4   6       16.74       12.19      1.53 o
 -12   4   6       33.21       30.54      2.14 o
 -11   4   6       19.35       18.73      1.60 o
 -10   4   6       49.02       49.46      2.14 o
  -9   4   6        1.43        3.32      1.23 o
  -8   4   6       32.86       33.72      3.57 o
  -7   4   6       56.93       56.20      3.50 o
  -6   4   6       17.09       18.05      1.22 o
  -5   4   6        4.23        3.31      0.65 o
  -4   4   6        2.51        2.64      0.53 o
  -3   4   6       79.87       77.84      1.85 o
  -2   4   6       26.54       26.22      1.02 o
  -1   4   6      397.26      400.07      5.49 o
   0   4   6       70.80       66.87      1.77 o
   1   4   6       92.22       96.34      2.08 o
   2   4   6       51.68       58.34      1.60 o
   3   4   6       19.87       17.93      1.09 o
   4   4   6       29.73       32.63      1.46 o
   5   4   6        7.33        5.89      0.91 o
   6   4   6       35.34       34.80      2.54 o
   7   4   6       29.53       30.05      2.44 o
   8   4   6       33.75       36.17      2.79 o
   9   4   6       25.60       27.06      1.43 o
  10   4   6       22.72       27.22      1.60 o
  11   4   6        8.70        8.65      1.14 o
  12   4   6       66.24       75.65      3.04 o
  13   4   6        6.52        4.85      1.13 o
 -12   5   6        4.81        5.81      2.19 o
 -11   5   6        1.97        3.52      1.29 o
 -10   5   6       11.63       12.37      1.69 o
  -9   5   6        2.09        2.12      0.99 o
  -8   5   6       54.84       57.66      2.54 o
  -7   5   6        1.42        2.30      0.82 o
  -6   5   6       11.92       12.13      1.79 o
  -5   5   6        5.35        5.33      0.81 o
  -4   5   6        2.01        3.66      2.82 o
  -3   5   6      282.80      281.86     11.56 o
  -2   5   6        9.66       10.24      2.90 o
  -1   5   6      283.62      294.11      6.89 o
   0   5   6       19.31       19.95      1.77 o
   1   5   6       32.07       23.62      3.80 o
   2   5   6        1.51        1.98      1.99 o
   3   5   6       25.30       28.37      4.03 o
   4   5   6       11.99       11.25      1.91 o
   5   5   6       27.27       25.10      1.76 o
   6   5   6        5.14        7.67      1.44 o
   7   5   6       12.52       12.84      1.70 o
   8   5   6       64.41       71.37      5.72 o
   9   5   6       40.59       44.11      2.98 o
  10   5   6      228.70      242.62      8.69 o
  11   5   6        4.99        6.18      2.42 o
  12   5   6        1.87        3.64      1.77 o
 -10   6   6        7.44       12.30      3.55 o
  -9   6   6        0.55        4.22      2.54 o
  -8   6   6        3.37        2.87      1.86 o
  -7   6   6        2.04        0.49      1.55 o
  -6   6   6        7.66        6.04      1.84 o
  -5   6   6       31.18       22.18      2.71 o
  -4   6   6        9.09        9.42      3.20 o
  -3   6   6       10.78        7.26      3.15 o
  -2   6   6        1.31       -0.44      2.22 o
  -1   6   6        5.76        8.55      3.08 o
   0   6   6       40.51       52.71      5.72 o
   1   6   6       47.78       40.75      5.26 o
   2   6   6       32.87       32.01      4.63 o
   3   6   6        1.54        0.80      2.39 o
   4   6   6        2.98        1.72      2.45 o
   5   6   6        9.49        9.82      3.25 o
   6   6   6        0.16       -0.43      2.43 o
   7   6   6       62.90       63.85      6.91 o
   8   6   6       35.90       30.70      5.01 o
   9   6   6        5.81        9.82      3.59 o
  -7   7   6        7.33        3.22      2.31 o
  -6   7   6       32.23       33.47      3.49 o
  -5   7   6        1.78        3.66      1.72 o
  -4   7   6        1.69       -0.69      1.37 o
  -3   7   6        7.26        7.25      2.10 o
  -2   7   6       25.54       19.35      2.70 o
  -1   7   6        0.01        2.98      2.87 o
   0   7   6        1.95       -0.47      2.75 o
   1   7   6       54.33       55.97      6.45 o
   2   7   6       21.45       19.81      4.33 o
   3   7   6        8.21        6.24      3.25 o
   4   7   6       19.18       17.40      4.22 o
   5   7   6       68.49       70.35      7.47 o
   6   7   6        0.82        4.23      3.17 o
 -15   1   7        2.83        6.07      2.89 o
 -14   1   7       16.22       14.69      2.00 o
 -13   1   7        9.35        7.21      1.56 o
 -12   1   7        1.99        1.99      1.20 o
 -11   1   7       10.50       12.04      1.29 o
 -10   1   7       14.51       14.35      1.00 o
  -9   1   7      269.95      224.98      6.95 o
  -8   1   7       72.39       68.56      1.89 o
  -7   1   7      269.34      289.71      3.41 o
  -6   1   7       37.72       36.42      0.90 o
  -5   1   7      191.55      185.91      2.69 o
  -4   1   7        2.29        1.47      0.28 o
  -3   1   7       12.72       11.45      0.51 o
  -2   1   7       14.50       18.27      0.59 o
  -1   1   7      408.02      481.60      5.18 o
   0   1   7       22.59       23.37      0.64 o
   1   1   7      383.88      385.82      4.27 o
   2   1   7      121.57      139.88      1.91 o
   3   1   7      288.28      287.36      3.31 o
   4   1   7       46.54       54.22      0.96 o
   5   1   7      192.15      176.76      2.12 o
   6   1   7      224.90      218.68      2.55 o
   7   1   7       28.47       25.77      0.87 o
   8   1   7        1.90        2.01      0.47 o
   9   1   7       66.94       65.18      1.99 o
  10   1   7        7.44        7.16      1.10 o
  11   1   7        4.53        3.33      1.15 o
  12   1   7        2.21       -1.02      1.04 o
  13   1   7       12.30       12.82      2.96 o
  14   1   7       13.71       15.12      1.98 o
  15   1   7        3.20        2.04      1.49 o
 -15   2   7        5.37        3.78      1.53 o
 -14   2   7        0.75        0.43      1.21 o
 -13   2   7        2.10        0.29      1.15 o
 -12   2   7        6.16        8.49      1.44 o
 -11   2   7        0.31        0.50      1.35 o
 -10   2   7       13.42       14.90      2.63 o
  -9   2   7      120.48      114.00      3.06 o
  -8   2   7       34.76       33.23      1.43 o
  -7   2   7      751.87      668.12      8.52 o
  -6   2   7        5.95        3.73      0.45 o
  -5   2   7       25.53       31.85      1.00 o
  -4   2   7       51.50       56.10      1.24 o
  -3   2   7       50.22       56.86      1.10 o
  -2   2   7       12.55       18.13      0.99 o
  -1   2   7        7.03        6.60      0.42 o
   0   2   7       15.93       14.25      0.56 o
   1   2   7        2.65        2.18      0.32 o
   2   2   7       58.76       54.46      1.12 o
   3   2   7      397.95      373.43      4.96 o
   4   2   7      625.01      613.05      6.56 o
   5   2   7      131.02      127.69      1.92 o
   6   2   7       25.56       27.13      0.98 o
   7   2   7        2.32        2.82      0.48 o
   8   2   7        5.09        4.06      0.58 o
   9   2   7       25.71       24.43      1.60 o
  10   2   7       10.36        8.97      1.15 o
  11   2   7        4.23        5.40      1.13 o
  12   2   7        6.33        5.06      1.21 o
  13   2   7        5.88        6.76      1.28 o
  14   2   7       22.54       23.00      4.03 o
  15   2   7       14.53       13.73      1.77 o
 -14   3   7        0.28        0.73      2.02 o
 -13   3   7        3.87        5.33      1.44 o
 -12   3   7       10.06        9.54      1.49 o
 -11   3   7       30.56       26.77      2.04 o
 -10   3   7      121.92      123.00      4.23 o
  -9   3   7       16.63       14.46      1.42 o
  -8   3   7       18.76       22.96      1.84 o
  -7   3   7        3.33        2.84      0.54 o
  -6   3   7        7.72        5.38      0.62 o
  -5   3   7      184.67      154.46      2.41 o
  -4   3   7       40.46       32.22      1.13 o
  -3   3   7        9.62       11.04      0.56 o
  -2   3   7        0.54        0.97      0.42 o
  -1   3   7       58.48       62.17      1.64 o
   0   3   7       77.61       74.60      1.96 o
   1   3   7     1329.87     1311.78     17.10 o
   2   3   7       44.20       42.72      1.39 o
   3   3   7       51.26       47.61      1.47 o
   4   3   7       11.71       13.45      0.80 o
   5   3   7        1.34        1.24      0.39 o
   6   3   7       46.05       50.25      1.37 o
   7   3   7       26.41       24.83      1.30 o
   8   3   7       10.87        9.68      1.05 o
   9   3   7       11.02        8.72      1.26 o
  10   3   7       17.96       14.92      1.56 o
  11   3   7       22.63       23.96      2.31 o
  12   3   7       59.45       67.15      3.84 o
  13   3   7       27.42       27.56      2.03 o
  14   3   7       61.56       65.53      3.15 o
 -13   4   7       15.41       14.97      2.87 o
 -12   4   7       61.25       57.00      2.55 o
 -11   4   7       20.75       25.47      1.81 o
 -10   4   7        4.09        4.60      0.97 o
  -9   4   7        8.70        8.51      1.03 o
  -8   4   7       22.19       21.60      1.87 o
  -7   4   7       24.96       23.10      2.34 o
  -6   4   7        7.16        7.91      1.37 o
  -5   4   7        1.89        0.58      0.54 o
  -4   4   7       15.62       14.88      0.99 o
  -3   4   7       10.37       10.16      0.83 o
  -2   4   7       50.87       49.23      1.54 o
  -1   4   7      483.96      482.02      7.09 o
   0   4   7       39.89       40.15      1.41 o
   1   4   7       89.07       93.27      2.14 o
   2   4   7        3.19        2.47      0.57 o
   3   4   7       40.25       40.65      1.66 o
   4   4   7       10.32       12.17      1.18 o
   5   4   7        4.89        2.55      1.13 o
   6   4   7        0.57        1.38      1.05 o
   7   4   7        4.94        4.62      1.39 o
   8   4   7        4.10        3.70      1.35 o
   9   4   7       17.45       18.05      1.34 o
  10   4   7       56.03       66.33      3.31 o
  11   4   7       62.71       62.70      6.14 o
  12   4   7       71.64       76.79      3.04 o
  13   4   7        1.93        1.77      1.11 o
 -12   5   7        4.55        8.16      1.71 o
 -11   5   7        0.37       -1.00      1.00 o
 -10   5   7        0.24        0.36      2.49 o
  -9   5   7        9.18       10.76      3.15 o
  -8   5   7        7.64        6.64      1.21 o
  -7   5   7        0.36        1.52      0.83 o
  -6   5   7       23.53       22.22      2.45 o
  -5   5   7       16.07       13.02      1.24 o
  -4   5   7       72.77       71.11      2.39 o
  -3   5   7       71.44       68.46      2.61 o
  -2   5   7       16.29       15.31      1.16 o
  -1   5   7        3.29        3.86      1.00 o
   0   5   7       23.21       24.13      1.38 o
   1   5   7        2.56        2.91      0.63 o
   2   5   7        1.59        1.99      1.06 o
   3   5   7        4.47        4.31      1.00 o
   4   5   7       18.98       21.67      1.99 o
   5   5   7       10.97       12.36      1.51 o
   6   5   7        5.01        5.69      1.35 o
   7   5   7        2.30        2.10      1.19 o
   8   5   7        7.50       10.83      1.79 o
   9   5   7       70.18       72.63      5.67 o
  10   5   7        4.85        5.81      1.86 o
  11   5   7       11.76       13.49      2.21 o
  -9   6   7        1.74        3.32      2.60 o
  -8   6   7        6.78        7.19      2.23 o
  -7   6   7       18.67       19.85      2.77 o
  -6   6   7       69.79       75.90      4.44 o
  -5   6   7       17.12       18.48      2.57 o
  -4   6   7       57.55       60.39      3.86 o
  -3   6   7        3.20        3.59      1.61 o
  -2   6   7       16.07       17.16      3.89 o
  -1   6   7       36.64       32.37      4.68 o
   0   6   7        4.55        8.26      3.00 o
   1   6   7       16.19        6.65      3.03 o
   2   6   7        1.65        1.87      2.52 o
   3   6   7       30.86       36.48      5.07 o
   4   6   7        2.70        2.10      2.59 o
   5   6   7       12.90       11.83      3.48 o
   6   6   7       35.27       28.20      4.88 o
   7   6   7      100.48       92.85      7.34 o
   8   6   7        0.27        1.39      2.59 o
   9   6   7        9.49        4.19      3.15 o
  -6   7   7        1.38        1.48      1.75 o
  -5   7   7        2.00        3.27      1.79 o
  -4   7   7       12.69       13.55      2.49 o
  -3   7   7        5.00        8.09      2.07 o
  -2   7   7        4.16        5.28      1.85 o
  -1   7   7       10.44       12.19      3.87 o
   0   7   7        0.31        5.01      3.16 o
   1   7   7       34.65       37.40      5.37 o
   2   7   7        6.00        1.94      2.95 o
   3   7   7        7.46        6.69      3.21 o
   4   7   7       30.76       28.50      5.01 o
   5   7   7       14.82       14.36      3.99 o
 -14   0   8       21.13       25.36      4.35 o
 -13   0   8       12.19       13.05      3.28 o
 -12   0   8       74.15       66.02      3.79 o
 -11   0   8       54.51       52.36      4.49 o
 -10   0   8        6.46        3.33      1.28 o
  -9   0   8      143.81      147.87      5.01 o
  -8   0   8       76.11       65.94      2.41 o
  -7   0   8      180.67      175.31      4.16 o
  -6   0   8      258.45      238.96      3.83 o
  -5   0   8     1913.27     1879.39     23.42 o
  -4   0   8      223.92      210.73      3.85 o
  -3   0   8      699.01      653.97      9.80 o
  -2   0   8       55.29       53.27      1.51 o
  -1   0   8       32.25       34.42      1.43 o
   0   0   8      213.70      218.93      3.80 o
   1   0   8      847.11      972.05     14.17 o
   2   0   8      289.35      297.01      4.39 o
   3   0   8      242.57      249.10      3.76 o
   4   0   8       38.49       39.90      1.09 o
   5   0   8       54.69       54.09      1.62 o
   6   0   8       89.52       84.80      3.48 o
   7   0   8      498.12      501.04      8.10 o
   8   0   8      431.12      424.32     10.05 o
   9   0   8       95.16       96.76      3.05 o
  10   0   8        1.42       -0.46      1.04 o
  11   0   8        2.45        1.20      1.25 o
  12   0   8       25.94       24.32      3.78 o
  13   0   8       15.23       16.91      3.53 o
  14   0   8        5.75        3.81      2.82 o
  15   0   8        7.74        8.28      3.22 o
 -15   1   8        7.02        1.58      3.49 o
 -14   1   8       73.17       73.81      4.44 o
 -13   1   8       21.41       22.00      3.50 o
 -12   1   8        7.28        5.20      1.74 o
 -11   1   8       29.00       29.74      4.69 o
 -10   1   8       32.11       22.54      1.59 o
  -9   1   8       17.37       13.63      1.06 o
  -8   1   8      124.59      113.28      2.31 o
  -7   1   8      188.36      178.01      2.61 o
  -6   1   8       85.00       82.68      2.03 o
  -5   1   8      160.81      152.58      2.20 o
  -4   1   8       13.02       14.83      0.60 o
  -3   1   8      435.88      419.05      4.41 o
  -2   1   8      131.28      141.07      1.86 o
  -1   1   8      228.92      234.96      2.89 o
   0   1   8       27.94       32.40      0.84 o
   1   1   8       16.25       17.00      0.67 o
   2   1   8       13.82       13.95      0.57 o
   3   1   8      160.04      168.44      2.15 o
   4   1   8       74.50       76.79      1.21 o
   5   1   8      402.83      376.20      3.92 o
   6   1   8      134.62      124.77      1.76 o
   7   1   8       47.40       47.76      1.42 o
   8   1   8       34.72       31.78      1.30 o
   9   1   8       28.22       28.30      1.80 o
  10   1   8       42.22       45.26      2.57 o
  11   1   8       28.20       31.59      2.27 o
  12   1   8        3.82        3.31      1.32 o
  13   1   8        0.52        1.34      1.24 o
  14   1   8        1.23        1.96      1.37 o
  15   1   8        2.82        2.66      2.02 o
 -15   2   8        3.98        2.92      1.48 o
 -14   2   8        5.54        6.00      1.61 o
 -13   2   8       19.46       18.93      2.04 o
 -12   2   8        2.56        3.15      1.29 o
 -11   2   8        2.04        3.13      1.11 o
 -10   2   8       97.84       99.55      5.81 o
  -9   2   8       55.72       60.03      2.58 o
  -8   2   8      119.88      136.50      2.89 o
  -7   2   8      133.12      100.32      2.33 o
  -6   2   8        7.35        9.82      0.69 o
  -5   2   8        6.65        7.69      0.61 o
  -4   2   8       19.12       17.46      0.82 o
  -3   2   8        8.97       10.46      0.87 o
  -2   2   8       13.85       13.15      0.67 o
  -1   2   8       61.37       57.35      1.35 o
   0   2   8        8.49        8.77      0.63 o
   1   2   8        3.49        3.28      0.47 o
   2   2   8       26.94       22.44      0.94 o
   3   2   8     1113.08     1057.08     12.62 o
   4   2   8       11.56       12.85      0.69 o
   5   2   8       10.16       11.01      0.68 o
   6   2   8       44.73       48.26      1.38 o
   7   2   8       17.57       19.35      1.15 o
   8   2   8        4.06        5.26      1.08 o
   9   2   8        0.62        1.49      0.83 o
  10   2   8       21.22       21.69      1.67 o
  11   2   8       33.38       31.85      2.06 o
  12   2   8        0.13        0.82      1.37 o
  13   2   8        4.53        1.60      1.16 o
  14   2   8       42.77       54.56      2.93 o
 -14   3   8       16.80       20.38      2.85 o
 -13   3   8        5.15        3.03      1.23 o
 -12   3   8       17.28       19.22      1.90 o
 -11   3   8       11.65        8.05      1.36 o
 -10   3   8       98.91       89.08      3.77 o
  -9   3   8        1.13        2.05      0.89 o
  -8   3   8       21.52       21.84      1.61 o
  -7   3   8        2.36        1.78      0.91 o
  -6   3   8        8.20        8.46      0.98 o
  -5   3   8      279.58      229.73      3.28 o
  -4   3   8        5.35        4.81      0.50 o
  -3   3   8       29.24       31.40      1.04 o
  -2   3   8       43.58       43.00      1.20 o
  -1   3   8       12.04       11.79      1.41 o
   0   3   8       29.97       30.42      1.86 o
   1   3   8      485.87      474.92      7.41 o
   2   3   8       23.71       21.57      1.36 o
   3   3   8        8.46        8.71      0.64 o
   4   3   8       47.89       49.40      1.45 o
   5   3   8        9.08        9.47      0.72 o
   6   3   8       78.81       78.50      2.36 o
   7   3   8        6.31        5.44      0.94 o
   8   3   8        4.11        3.44      0.95 o
   9   3   8       15.21       17.19      1.63 o
  10   3   8        3.55        4.01      1.11 o
  11   3   8        5.28        8.38      1.41 o
  12   3   8       30.38       31.61      2.38 o
  13   3   8       25.84       32.37      2.70 o
 -13   4   8       31.75       33.76      2.82 o
 -12   4   8       23.14       23.41      1.83 o
 -11   4   8        1.82        0.92      1.60 o
 -10   4   8        1.29        0.59      0.80 o
  -9   4   8        2.44        2.24      0.82 o
  -8   4   8        3.39        3.29      1.31 o
  -7   4   8        6.79        5.96      1.23 o
  -6   4   8        4.25        3.65      0.97 o
  -5   4   8       10.76       10.50      1.27 o
  -4   4   8       30.65       26.78      1.81 o
  -3   4   8       84.15       71.43      1.96 o
  -2   4   8      121.86      124.74      2.69 o
  -1   4   8      135.37      142.52      2.91 o
   0   4   8       73.68       72.81      1.95 o
   1   4   8       30.62       30.07      1.34 o
   2   4   8       46.49       45.87      1.59 o
   3   4   8       99.98      104.54      3.03 o
   4   4   8       27.53       25.47      3.27 o
   5   4   8       11.01       15.81      1.88 o
   6   4   8        2.73        2.46      1.42 o
   7   4   8       24.69       28.91      4.20 o
   8   4   8       25.70       24.07      2.57 o
   9   4   8        6.00        6.59      1.27 o
  10   4   8        2.18        3.35      0.96 o
  11   4   8       93.12       95.80      4.73 o
  12   4   8        9.49        9.15      1.70 o
 -11   5   8        5.43        5.37      1.59 o
 -10   5   8        1.85        0.65      1.20 o
  -9   5   8       13.42       13.65      2.18 o
  -8   5   8       50.15       43.78      2.43 o
  -7   5   8        8.59        7.92      1.25 o
  -6   5   8       12.18       12.19      1.38 o
  -5   5   8       37.89       38.34      2.20 o
  -4   5   8       27.37       26.34      1.78 o
  -3   5   8       44.89       42.79      2.09 o
  -2   5   8       69.64       62.92      2.81 o
  -1   5   8        2.32        2.30      0.93 o
   0   5   8        0.20       -0.84      1.10 o
   1   5   8       49.12       51.61      2.53 o
   2   5   8       27.82       23.93      1.98 o
   3   5   8       36.58       39.56      2.41 o
   4   5   8        3.78        3.46      1.14 o
   5   5   8       79.69       84.23      4.69 o
   6   5   8        2.09        3.14      1.27 o
   7   5   8        9.17        6.49      1.61 o
   8   5   8       11.88       10.84      2.66 o
   9   5   8       79.54       84.49      4.18 o
  10   5   8        4.21        5.75      1.80 o
  11   5   8        7.13        6.79      1.94 o
  -9   6   8        1.54        1.41      2.50 o
  -8   6   8        0.44        0.89      1.69 o
  -7   6   8        1.52        3.12      1.77 o
  -6   6   8       22.63       19.38      2.71 o
  -5   6   8       25.72       21.90      3.06 o
  -4   6   8        2.16        4.20      2.36 o
  -3   6   8       14.55       16.32      4.71 o
  -2   6   8        7.40        8.63      3.19 o
  -1   6   8       13.77       14.98      3.72 o
   0   6   8       26.91       41.31      5.36 o
   1   6   8       56.31       59.12      6.30 o
   2   6   8       31.72       33.97      4.97 o
   3   6   8       16.43       20.23      4.15 o
   4   6   8        1.87        8.23      3.31 o
   5   6   8        3.47        4.52      2.90 o
   6   6   8        3.41        1.51      2.75 o
   7   6   8        6.99       10.79      3.58 o
   8   6   8        0.49        7.70      3.24 o
  -5   7   8        9.49        9.91      2.66 o
  -4   7   8        5.14        7.44      2.16 o
  -3   7   8        3.83        4.54      3.70 o
  -2   7   8        0.21       -1.42      1.42 o
  -1   7   8        0.28       -1.99      2.59 o
   0   7   8       50.34       52.69      6.38 o
   1   7   8        2.18        1.53      2.98 o
   2   7   8        3.47        4.50      3.21 o
   3   7   8       31.85       25.12      5.02 o
   4   7   8        1.74        3.51      3.15 o
 -15   1   9        0.47       -0.04      2.47 o
 -14   1   9       98.48      115.31      5.28 o
 -13   1   9        2.03        6.20      1.94 o
 -12   1   9        5.06        7.91      1.98 o
 -11   1   9        1.66        0.97      1.37 o
 -10   1   9       73.54       68.36      3.55 o
  -9   1   9       18.15       17.68      1.43 o
  -8   1   9      134.53      136.51      2.93 o
  -7   1   9      247.55      241.75      3.81 o
  -6   1   9      417.97      412.11      4.86 o
  -5   1   9      206.08      198.27      2.56 o
  -4   1   9      158.83      147.64      2.04 o
  -3   1   9      688.04      638.47      6.45 o
  -2   1   9      182.16      172.51      2.20 o
  -1   1   9      107.50      112.35      1.75 o
   0   1   9       24.98       26.56      0.84 o
   1   1   9       44.32       44.54      1.03 o
   2   1   9      123.98      109.16      1.62 o
   3   1   9       61.55       64.71      1.21 o
   4   1   9      214.38      204.92      2.59 o
   5   1   9      791.25      766.87      7.77 o
   6   1   9       31.38       30.12      1.10 o
   7   1   9       18.73       19.32      1.03 o
   8   1   9        5.66        6.63      0.90 o
   9   1   9      130.44      134.10      4.09 o
  10   1   9       65.17       65.29      2.91 o
  11   1   9        7.29        8.79      1.50 o
  12   1   9        5.93        5.71      1.71 o
  13   1   9        7.91        6.86      1.75 o
  14   1   9        7.03        6.21      1.59 o
 -14   2   9       25.52       32.66      2.69 o
 -13   2   9        3.42        3.41      1.37 o
 -12   2   9      129.88      140.00      4.40 o
 -11   2   9        7.78        8.71      1.43 o
 -10   2   9        9.11        6.88      1.30 o
  -9   2   9      105.73      101.09      3.37 o
  -8   2   9      358.46      332.44      8.45 o
  -7   2   9        8.99        8.12      0.83 o
  -6   2   9       59.23       49.62      1.38 o
  -5   2   9       17.44       16.75      0.86 o
  -4   2   9        3.90        4.07      0.52 o
  -3   2   9       54.28       50.51      1.16 o
  -2   2   9       32.30       29.01      1.08 o
  -1   2   9      499.95      473.14      6.21 o
   0   2   9      227.02      213.36      3.30 o
   1   2   9       78.00       81.44      1.76 o
   2   2   9      116.17      107.44      2.08 o
   3   2   9      553.98      543.89      6.50 o
   4   2   9       98.58       89.32      1.72 o
   5   2   9       80.86       82.27      1.83 o
   6   2   9       61.67       66.67      1.68 o
   7   2   9       14.54       14.82      1.08 o
   8   2   9       22.13       22.76      1.80 o
   9   2   9        5.37        3.64      1.36 o
  10   2   9       40.94       41.29      2.55 o
  11   2   9       70.04       75.80      3.51 o
  12   2   9       37.52       38.52      2.69 o
  13   2   9        1.58        0.81      1.86 o
  14   2   9        7.35        6.94      2.02 o
 -14   3   9        2.51        2.38      1.29 o
 -13   3   9        5.91        8.00      1.58 o
 -12   3   9       60.17       57.13      4.23 o
 -11   3   9      109.23      103.35      3.79 o
 -10   3   9       54.38       62.93      2.77 o
  -9   3   9        1.61        2.32      1.31 o
  -8   3   9       35.04       34.09      2.04 o
  -7   3   9        7.30       10.60      1.09 o
  -6   3   9       31.84       26.45      1.47 o
  -5   3   9      124.57      102.61      1.96 o
  -4   3   9       51.07       46.50      1.26 o
  -3   3   9        1.27        1.30      0.38 o
  -2   3   9        5.04        3.66      0.50 o
  -1   3   9        5.63        3.24      0.64 o
   0   3   9      229.85      219.75      3.54 o
   1   3   9      224.55      228.02      3.47 o
   2   3   9      160.29      153.54      2.62 o
   3   3   9       29.10       27.81      1.08 o
   4   3   9        7.87        8.59      0.78 o
   5   3   9       38.55       36.60      1.47 o
   6   3   9        9.11        7.86      0.87 o
   7   3   9      116.24      123.79      3.51 o
   8   3   9       12.27       12.44      1.62 o
   9   3   9        9.68        9.46      1.67 o
  10   3   9        4.69        6.15      1.30 o
  11   3   9       10.18       11.85      1.62 o
  12   3   9       23.30       22.13      3.94 o
  13   3   9      107.76      108.17      7.06 o
 -12   4   9        7.35        7.47      1.50 o
 -11   4   9        4.65        5.47      1.12 o
 -10   4   9        0.38        0.57      0.82 o
  -9   4   9        6.72        7.81      1.01 o
  -8   4   9        2.49        2.14      1.13 o
  -7   4   9        1.99        1.65      1.01 o
  -6   4   9      143.82      148.05      4.15 o
  -5   4   9        1.31        3.45      1.20 o
  -4   4   9        8.15        9.35      1.20 o
  -3   4   9      246.84      231.80      4.69 o
  -2   4   9       14.60       13.97      1.35 o
  -1   4   9       21.29       20.28      1.45 o
   0   4   9        0.75       -0.04      0.70 o
   1   4   9       13.93       13.84      1.43 o
   2   4   9       20.57       19.21      2.19 o
   3   4   9       44.19       41.52      4.86 o
   4   4   9       16.03       17.82      2.05 o
   5   4   9      111.42      125.07      5.42 o
   6   4   9       36.67       48.67      5.52 o
   7   4   9       17.96       17.52      2.22 o
   8   4   9       16.37       22.69      5.52 o
   9   4   9       16.01       13.83      2.21 o
  10   4   9       15.26       16.84      1.53 o
  11   4   9       12.13       14.10      1.96 o
  12   4   9        8.11       10.41      1.42 o
 -11   5   9        6.69        6.39      1.70 o
 -10   5   9        5.11        3.92      1.65 o
  -9   5   9       19.09       22.13      7.20 o
  -8   5   9        8.78       11.64      1.58 o
  -7   5   9        0.64        1.09      1.14 o
  -6   5   9        3.77        4.94      1.12 o
  -5   5   9        4.80        4.30      1.06 o
  -4   5   9       19.70       21.26      1.73 o
  -3   5   9       11.46       12.74      1.38 o
  -2   5   9       25.05       23.92      2.57 o
  -1   5   9       90.84       87.71      7.08 o
   0   5   9       29.61       34.15      5.40 o
   1   5   9       41.86       46.45      2.72 o
   2   5   9        9.18       10.19      1.84 o
   3   5   9       28.34       30.02      7.09 o
   4   5   9       22.02       28.41      2.47 o
   5   5   9        3.21        3.40      1.35 o
   6   5   9        6.85        7.54      1.66 o
   7   5   9        6.95        6.19      1.67 o
   8   5   9       11.86       14.75      2.23 o
   9   5   9        2.40        1.11      1.46 o
  10   5   9       12.99       10.83      2.99 o
  -8   6   9        0.94       -2.30      2.43 o
  -7   6   9        5.68       10.04      3.69 o
  -6   6   9        6.94        9.32      2.93 o
  -5   6   9        8.71        6.41      1.95 o
  -4   6   9       21.64       26.01      3.01 o
  -3   6   9        4.28        3.39      1.58 o
  -2   6   9        3.43        1.52      2.75 o
  -1   6   9       10.56        9.68      3.26 o
   0   6   9        0.58        2.47      2.61 o
   1   6   9        0.27       -0.76      2.45 o
   2   6   9       42.40       40.51      5.43 o
   3   6   9        0.82        1.54      2.72 o
   4   6   9        1.38        1.07      2.68 o
   5   6   9        4.77        2.43      2.89 o
   6   6   9        5.89        6.53      3.17 o
   7   6   9       18.87       18.84      4.16 o
   8   6   9        4.50        1.42      2.81 o
  -3   7   9        4.72        3.63      4.21 o
  -2   7   9        1.44        1.17      1.85 o
  -1   7   9       18.76       19.78      4.49 o
   0   7   9        9.73       19.26      4.42 o
   1   7   9        0.03       -0.12      2.86 o
   2   7   9       10.30        5.94      3.64 o
   3   7   9        7.80        7.93      3.72 o
 -12   0  10        3.21        5.87      2.66 o
 -11   0  10        4.29        6.35      2.48 o
 -10   0  10        6.70        9.44      2.51 o
  -9   0  10        3.54        6.53      1.50 o
  -8   0  10      128.67      121.03      4.81 o
  -7   0  10        9.78        7.98      1.64 o
  -6   0  10      939.53      905.00     15.84 o
  -5   0  10      338.69      323.21      8.39 o
  -4   0  10     1369.76     1323.93     35.95 o
  -3   0  10      425.87      389.57     12.10 o
  -2   0  10       66.73       60.72      2.78 o
  -1   0  10      130.20      108.08      2.93 o
   0   0  10       61.83       64.46      2.15 o
   1   0  10        2.27        1.95      0.63 o
   2   0  10        5.28        2.30      0.62 o
   3   0  10      110.54       98.88      2.82 o
   4   0  10      165.78      145.77      3.68 o
   5   0  10       13.72       12.49      1.16 o
   6   0  10      426.52      397.62      7.96 o
   7   0  10     1142.94     1125.03     16.76 o
   8   0  10       91.32       93.66      3.83 o
   9   0  10        6.11        6.07      1.60 o
  10   0  10        5.48        5.37      1.60 o
  11   0  10        9.45       11.62      2.00 o
  12   0  10        8.46        8.55      2.68 o
  13   0  10        5.04        2.89      1.74 o
  14   0  10        5.72        2.23      2.60 o
 -14   1  10       43.41       45.81      5.50 o
 -13   1  10       18.36       19.23      3.74 o
 -12   1  10       20.17       21.42      3.71 o
 -11   1  10        3.64        5.06      2.32 o
 -10   1  10        2.83        2.66      1.96 o
  -9   1  10        0.13        0.02      1.52 o
  -8   1  10       59.86       61.68      4.86 o
  -7   1  10       83.60       86.30      2.73 o
  -6   1  10      252.50      247.68      3.60 o
  -5   1  10       17.24       17.11      0.82 o
  -4   1  10      257.33      245.38      3.50 o
  -3   1  10       36.29       35.79      1.14 o
  -2   1  10      291.12      261.51      3.59 o
  -1   1  10       46.90       42.52      1.72 o
   0   1  10       39.96       27.49      0.98 o
   1   1  10       29.91       25.29      1.00 o
   2   1  10       57.87       50.23      1.08 o
   3   1  10        0.88        1.39      0.35 o
   4   1  10      203.41      186.33      2.48 o
   5   1  10      252.89      243.26      3.07 o
   6   1  10       69.41       66.79      1.48 o
   7   1  10       10.19        8.99      1.88 o
   8   1  10       16.74       17.41      1.88 o
   9   1  10       96.14       88.20      3.89 o
  10   1  10        1.15        0.32      1.23 o
  11   1  10       22.31       23.35      2.93 o
  12   1  10        5.93        7.52      1.98 o
  13   1  10       13.56       13.19      2.28 o
  14   1  10        3.38        5.62      1.96 o
 -14   2  10        3.04        2.76      1.67 o
 -13   2  10        7.59        8.74      2.49 o
 -12   2  10      125.20      137.85      4.48 o
 -11   2  10        1.01        1.09      1.14 o
 -10   2  10       64.55       63.01      2.87 o
  -9   2  10       54.66       54.25      2.69 o
  -8   2  10       19.11       15.48      1.54 o
  -7   2  10       20.86       21.33      1.74 o
  -6   2  10       25.24       28.02      1.31 o
  -5   2  10      104.13      100.07      2.15 o
  -4   2  10        3.41        3.23      0.48 o
  -3   2  10       91.00       87.80      1.62 o
  -2   2  10       25.82       25.81      1.14 o
  -1   2  10      266.51      259.60      3.91 o
   0   2  10       68.95       68.81      1.67 o
   1   2  10       72.34       68.21      1.64 o
   2   2  10      205.93      202.67      3.28 o
   3   2  10        0.04        0.38      0.38 o
   4   2  10        5.65        4.81      0.56 o
   5   2  10       39.33       35.17      1.27 o
   6   2  10       17.67       19.20      1.32 o
   7   2  10       27.67       25.54      1.86 o
   8   2  10        0.92        1.32      0.93 o
   9   2  10       31.63       27.93      2.10 o
  10   2  10        1.63        2.08      1.14 o
  11   2  10       20.90       18.79      2.02 o
  12   2  10       11.03       12.95      1.85 o
  13   2  10       17.32       16.64      2.48 o
 -13   3  10        6.85        4.60      1.92 o
 -12   3  10        9.30       10.80      1.69 o
 -11   3  10        1.41        2.24      1.16 o
 -10   3  10      134.91      137.43      4.09 o
  -9   3  10        8.72        9.32      1.35 o
  -8   3  10        5.06        8.15      1.20 o
  -7   3  10       29.41       27.22      1.69 o
  -6   3  10       73.52       61.63      3.26 o
  -5   3  10       22.64       17.85      1.12 o
  -4   3  10      169.09      154.94      3.00 o
  -3   3  10       32.90       34.77      1.15 o
  -2   3  10        3.52        2.95      0.53 o
  -1   3  10       52.13       52.75      1.43 o
   0   3  10       21.80       23.00      1.21 o
   1   3  10      178.00      179.73      3.37 o
   2   3  10       68.49       64.62      1.61 o
   3   3  10      113.79      115.61      2.74 o
   4   3  10        1.79        0.63      0.55 o
   5   3  10      127.27      132.18      4.27 o
   6   3  10        2.98        3.20      0.91 o
   7   3  10       20.11       22.01      3.22 o
   8   3  10       73.35       79.81      4.03 o
   9   3  10        7.34        8.26      1.36 o
  10   3  10        6.29        7.20      1.52 o
  11   3  10        5.34        4.90      1.36 o
  12   3  10        6.53        3.61      1.40 o
 -12   4  10        4.86        4.48      1.14 o
 -11   4  10       24.08       23.33      1.73 o
 -10   4  10       37.42       33.97      1.88 o
  -9   4  10       31.46       28.95      3.06 o
  -8   4  10       50.41       54.91      2.99 o
  -7   4  10       29.33       27.78      2.16 o
  -6   4  10        6.97        6.24      1.21 o
  -5   4  10        6.31        5.24      1.14 o
  -4   4  10       48.99       42.39      2.52 o
  -3   4  10       29.66       26.69      1.91 o
  -2   4  10       11.19       10.88      1.64 o
  -1   4  10       20.33       16.26      3.04 o
   0   4  10       18.70       21.36      1.82 o
   1   4  10        6.15        5.79      1.19 o
   2   4  10       57.86       60.88      5.89 o
   3   4  10      147.16      150.05      5.18 o
   4   4  10       12.24       14.74      2.38 o
   5   4  10        1.57        2.47      1.27 o
   6   4  10       39.59       44.34      3.37 o
   7   4  10        3.04        2.50      1.75 o
   8   4  10        0.42       -0.08      1.39 o
   9   4  10        7.85        8.61      2.77 o
  10   4  10        4.59        3.83      0.98 o
  11   4  10        5.52        4.93      1.11 o
 -10   5  10        6.80        5.84      1.65 o
  -9   5  10        5.63        4.43      1.50 o
  -8   5  10       14.25       13.83      2.12 o
  -7   5  10       35.92       38.62      4.15 o
  -6   5  10       12.55       12.29      1.52 o
  -5   5  10       12.57       14.16      1.57 o
  -4   5  10       19.45       22.36      2.01 o
  -3   5  10       17.93       19.07      1.68 o
  -2   5  10       23.86       23.38      2.18 o
  -1   5  10       73.39       76.84      5.58 o
   0   5  10        6.53        4.45      1.33 o
   1   5  10        1.23        0.75      1.17 o
   2   5  10       26.01       27.25      2.39 o
   3   5  10       12.09       11.93      1.85 o
   4   5  10      126.05      124.64      6.51 o
   5   5  10        0.04       -0.43      1.16 o
   6   5  10       15.08       17.53      2.29 o
   7   5  10       12.48       12.93      2.11 o
   8   5  10        8.24       13.26      2.73 o
   9   5  10        4.15        7.41      1.96 o
  -7   6  10        0.35        1.45      1.71 o
  -6   6  10        0.67        3.34      2.90 o
  -5   6  10        0.41        1.51      1.61 o
  -4   6  10        9.55       11.18      2.23 o
  -3   6  10        4.34        4.97      1.73 o
  -2   6  10        4.57        8.00      3.37 o
  -1   6  10        1.61        4.21      3.02 o
   0   6  10       19.49       27.38      4.69 o
   1   6  10       99.18      114.12      7.98 o
   3   6  10        7.33        5.59      3.22 o
   4   6  10        5.56        9.87      3.59 o
   5   6  10        7.43       10.36      3.61 o
   6   6  10        2.28        5.21      3.28 o
   7   6  10        7.85        9.56      5.96 o
 -14   1  11       12.15       11.70      3.35 o
 -13   1  11       13.66       17.47      3.85 o
 -12   1  11        3.68        5.18      2.65 o
 -11   1  11        9.78        9.74      2.82 o
 -10   1  11        1.86        1.97      1.97 o
  -9   1  11        0.57       -0.59      1.55 o
  -8   1  11       14.77       10.95      2.39 o
  -7   1  11        7.16        7.22      2.76 o
  -6   1  11       97.00      103.18      2.97 o
  -5   1  11       31.99       31.71      1.16 o
  -4   1  11      502.01      475.43      5.99 o
  -3   1  11      149.76      144.61      2.45 o
  -2   1  11      122.45      123.28      2.20 o
  -1   1  11      280.57      255.81      3.61 o
   0   1  11      108.34       81.46      1.70 o
   1   1  11       18.49       18.64      0.82 o
   2   1  11        2.68        2.31      0.42 o
   3   1  11        2.79        3.54      0.47 o
   4   1  11       24.66       26.65      0.98 o
   5   1  11       67.63       61.14      2.12 o
   6   1  11       17.20       18.47      1.61 o
   7   1  11       27.07       25.62      2.29 o
   8   1  11      147.88      154.51      5.27 o
   9   1  11      171.83      177.58      9.67 o
  10   1  11       16.12       17.84      2.33 o
  11   1  11       31.04       25.99      3.51 o
  12   1  11        8.29        7.54      1.97 o
  13   1  11        0.39        1.34      2.68 o
 -13   2  11      165.14      173.87      8.78 o
 -12   2  11       42.22       40.28      3.36 o
 -11   2  11        7.95        9.41      1.86 o
 -10   2  11        8.70        9.32      1.77 o
  -9   2  11        2.94        2.83      1.71 o
  -8   2  11        3.67        4.73      1.33 o
  -7   2  11        7.26        5.62      1.29 o
  -6   2  11       10.61       12.44      1.09 o
  -5   2  11       18.44       19.49      1.18 o
  -4   2  11       57.25       53.39      1.57 o
  -3   2  11       70.54       59.64      1.55 o
  -2   2  11      876.07      801.24      9.24 o
  -1   2  11       27.42       26.15      1.20 o
   0   2  11      176.10      166.76      2.92 o
   1   2  11       31.48       36.07      2.52 o
   2   2  11       10.88       11.87      0.85 o
   3   2  11        8.04        8.21      0.69 o
   4   2  11       20.05       20.98      1.06 o
   5   2  11       29.40       29.48      1.59 o
   6   2  11       48.67       46.87      2.36 o
   7   2  11      101.81      108.28      3.48 o
   8   2  11        7.91        6.60      1.29 o
   9   2  11       67.81       71.09      4.26 o
  10   2  11       75.60       80.81      5.43 o
  11   2  11       70.07       71.29      3.36 o
  12   2  11        3.65        2.35      1.75 o
  13   2  11        1.94        3.49      1.76 o
 -13   3  11        2.49        2.10      2.64 o
 -12   3  11       28.05       24.98      3.40 o
 -11   3  11       54.29       57.08      2.92 o
 -10   3  11      147.00      156.42      4.49 o
  -9   3  11       21.92       25.55      2.09 o
  -8   3  11       13.08       12.77      1.47 o
  -7   3  11        6.13        5.57      0.99 o
  -6   3  11       17.46       16.25      1.30 o
  -5   3  11      101.78       99.03      3.18 o
  -4   3  11       26.34       25.50      1.46 o
  -3   3  11        8.76        9.13      0.93 o
  -2   3  11       24.71       23.67      1.39 o
  -1   3  11       34.66       30.35      2.02 o
   0   3  11      154.01      149.71      2.81 o
   1   3  11      180.90      181.56      8.17 o
   2   3  11       22.93       24.25      1.38 o
   3   3  11        3.24        3.30      0.84 o
   4   3  11       39.92       38.49      1.96 o
   5   3  11        4.31        3.54      0.95 o
   6   3  11       57.29       62.67      2.59 o
   7   3  11       17.07       16.37      1.60 o
   8   3  11       40.61       45.10      2.52 o
   9   3  11        1.55       -0.44      1.48 o
  10   3  11        1.87        3.04      1.19 o
  11   3  11        0.25       -0.93      1.11 o
  12   3  11        3.53        1.19      1.56 o
 -11   4  11        3.38        2.54      1.02 o
 -10   4  11       24.82       24.67      1.69 o
  -9   4  11       26.18       30.91      7.49 o
  -8   4  11      169.30      175.53      5.99 o
  -7   4  11       47.07       43.80      2.70 o
  -6   4  11        8.60        7.49      1.33 o
  -5   4  11       14.84       15.92      1.62 o
  -4   4  11       21.24       15.05      1.58 o
  -3   4  11       14.74       11.41      1.38 o
  -2   4  11        9.34        6.44      2.40 o
  -1   4  11       45.26       48.26      4.86 o
   0   4  11       17.09       19.15      2.80 o
   1   4  11       11.12        9.10      1.71 o
   2   4  11       23.50       20.98      2.25 o
   3   4  11      107.59      101.44      4.36 o
   4   4  11      108.94      106.83      7.53 o
   5   4  11       45.25       50.31      3.56 o
   6   4  11       36.48       31.22      2.95 o
   7   4  11       30.49       30.86      3.58 o
   8   4  11        0.91       -0.22      1.45 o
   9   4  11        1.85        2.47      1.71 o
  10   4  11       15.80       16.54      2.60 o
  11   4  11        1.74        3.78      2.65 o
  -9   5  11       18.09       17.87      3.09 o
  -8   5  11       10.41       10.98      1.70 o
  -7   5  11       23.06       29.57      2.28 o
  -6   5  11       36.45       41.03      2.58 o
  -5   5  11        8.17        9.43      1.84 o
  -4   5  11        0.57        1.70      0.99 o
  -3   5  11       19.31       21.97      1.90 o
  -2   5  11       16.89       14.72      1.98 o
  -1   5  11        4.42        5.84      1.50 o
   0   5  11        2.00        0.79      1.15 o
   1   5  11        1.24        0.87      1.27 o
   2   5  11       12.15       16.71      3.00 o
   3   5  11       34.84       36.92      2.97 o
   4   5  11       15.40       15.55      2.18 o
   5   5  11       72.74       73.63      4.03 o
   6   5  11       21.28       20.69      6.88 o
   7   5  11        0.38        0.97      1.54 o
   8   5  11        4.97        6.94      6.36 o
   9   5  11        1.96        4.25      1.85 o
  -6   6  11       16.49       17.12      1.55 o
  -5   6  11       33.02       33.19      3.22 o
  -4   6  11       12.13        9.06      3.29 o
  -3   6  11       46.37       47.95      2.78 o
  -2   6  11        6.35        4.67      1.51 o
  -1   6  11       10.91       17.61      4.12 o
   0   6  11        1.04        1.82      0.97 o
   1   6  11        6.23        6.23      1.50 o
   2   6  11        1.56        3.44      2.55 o
   3   6  11        0.56        1.48      1.42 o
   4   6  11        4.17        4.71      1.28 o
   5   6  11        2.76        3.42      1.34 o
   6   6  11       25.69       29.42      4.49 o
 -12   0  12       16.92       19.89      3.89 o
 -11   0  12      165.25      202.89      9.83 o
 -10   0  12       20.09       19.68      3.39 o
  -9   0  12       75.37       89.08      6.00 o
  -8   0  12        2.53        0.08      1.60 o
  -7   0  12        4.88        5.61      1.48 o
  -6   0  12       85.31       82.37      3.69 o
  -5   0  12       27.04       26.06      2.40 o
  -4   0  12      238.72      232.37      6.85 o
  -3   0  12       62.07       59.98      3.97 o
  -2   0  12      249.84      216.89      5.08 o
  -1   0  12       56.45       56.12      3.23 o
   0   0  12       55.49       45.95      2.05 o
   1   0  12      222.14      171.88      4.28 o
   2   0  12      389.63      314.28      7.60 o
   3   0  12       17.12       15.29      1.34 o
   4   0  12        2.54        1.93      0.73 o
   5   0  12        5.85        5.55      1.35 o
   6   0  12       78.27       72.40      3.50 o
   7   0  12      126.64      139.52      7.14 o
   8   0  12        0.87       -0.08      1.57 o
   9   0  12       57.63       57.40      5.44 o
  10   0  12       38.88       38.87      4.83 o
  11   0  12       25.60       27.49      4.21 o
  12   0  12       23.79       37.59      4.95 o
  13   0  12       60.21       60.99      6.31 o
 -13   1  12       15.75       16.66      3.69 o
 -12   1  12        1.59        1.66      2.52 o
 -11   1  12       36.41       39.28      4.84 o
 -10   1  12        3.48        0.78      2.08 o
  -9   1  12       28.47       36.06      4.28 o
  -8   1  12       44.80       44.57      4.46 o
  -7   1  12        3.17        3.32      1.72 o
  -6   1  12        1.93        2.56      1.66 o
  -5   1  12       10.91       13.94      1.24 o
  -4   1  12        6.51        7.04      1.19 o
  -3   1  12       50.89       50.56      1.57 o
  -2   1  12       43.35       42.57      1.32 o
  -1   1  12      105.66       89.36      1.88 o
   0   1  12      212.48      181.83      2.69 o
   1   1  12       14.17       12.68      0.75 o
   2   1  12        4.73        4.49      0.60 o
   3   1  12       13.54       11.69      0.93 o
   4   1  12       45.19       39.10      2.45 o
   5   1  12        4.39        3.11      1.06 o
   6   1  12        7.73        4.99      1.85 o
   7   1  12       16.30       16.12      2.83 o
   8   1  12        7.03        3.33      2.00 o
   9   1  12       28.35       25.98      3.62 o
  10   1  12       44.66       39.51      4.51 o
  11   1  12        9.42        7.49      2.77 o
  12   1  12       22.45       25.49      4.09 o
 -13   2  12       34.96       35.75      4.59 o
 -12   2  12        6.86        6.87      2.66 o
 -11   2  12        4.97        5.56      1.73 o
 -10   2  12        3.58        5.04      1.67 o
  -9   2  12        2.18        1.91      1.33 o
  -8   2  12        8.94        9.20      1.69 o
  -7   2  12       46.28       51.95      3.35 o
  -6   2  12        3.33        3.08      1.15 o
  -5   2  12       18.55       21.69      3.08 o
  -4   2  12       71.08       65.55      3.93 o
  -3   2  12      110.34       95.64      2.31 o
  -2   2  12      133.17      126.53      3.07 o
  -1   2  12       20.74       23.65      1.31 o
   0   2  12       38.68       38.81      1.88 o
   1   2  12      160.34      163.34      3.60 o
   2   2  12        5.00        4.02      0.93 o
   3   2  12       27.15       27.22      1.52 o
   4   2  12       31.09       33.62      1.73 o
   5   2  12       11.94       11.28      3.26 o
   6   2  12        0.41       -0.50      0.86 o
   7   2  12       17.96       15.70      2.72 o
   8   2  12       76.36       73.67      3.07 o
   9   2  12        5.01        5.84      1.35 o
  10   2  12        8.23       10.31      2.03 o
  11   2  12       28.76       27.11      2.83 o
  12   2  12        8.49        8.57      2.06 o
 -12   3  12       21.30       21.36      2.46 o
 -11   3  12      122.93      130.46     11.01 o
 -10   3  12        1.91        1.67      2.19 o
  -9   3  12       15.71       19.11      2.17 o
  -8   3  12        0.82        1.20      1.15 o
  -7   3  12        9.10       11.57      2.04 o
  -6   3  12       18.53       19.04      1.43 o
  -5   3  12       41.26       38.19      1.83 o
  -4   3  12        9.47       13.12      1.17 o
  -3   3  12       18.13       18.26      2.90 o
  -2   3  12       25.48       24.45      1.89 o
  -1   3  12       22.97       26.15      1.69 o
   0   3  12      278.42      274.25      4.82 o
   1   3  12       47.73       50.49      2.22 o
   2   3  12       83.24       83.58      2.43 o
   3   3  12       21.15       20.24      1.82 o
   4   3  12        1.93        2.31      0.89 o
   5   3  12       14.74       15.64      1.50 o
   6   3  12       36.18       34.52      2.16 o
   7   3  12       19.08       22.12      1.84 o
   8   3  12        4.08        3.38      1.15 o
   9   3  12       51.31       50.04      2.97 o
  10   3  12        1.22        3.60      1.39 o
  11   3  12       12.35       12.81      1.77 o
 -10   4  12       27.34       25.79      3.55 o
  -9   4  12       58.87       61.08      4.13 o
  -8   4  12       54.22       62.82      6.57 o
  -7   4  12       15.43       14.95      1.81 o
  -6   4  12        1.24        1.21      1.09 o
  -5   4  12        5.95        7.99      1.38 o
  -4   4  12        8.88       11.61      1.52 o
  -3   4  12       18.17       22.57      1.91 o
  -2   4  12        7.78        8.06      1.74 o
  -1   4  12       25.04       27.70      2.64 o
   0   4  12        9.01       12.79      2.22 o
   1   4  12       38.44       43.47      3.19 o
   2   4  12      114.82      119.64      6.20 o
   3   4  12       38.55       42.70      3.32 o
   4   4  12       10.55        9.59      1.97 o
   5   4  12       34.97       37.93      3.23 o
   6   4  12       12.89       13.29      2.24 o
   7   4  12        9.08       14.49      4.48 o
   8   4  12       13.15       13.39      2.36 o
   9   4  12        4.74        6.39      2.52 o
  10   4  12        9.68       14.73      2.57 o
  -8   5  12       61.59       68.06      3.25 o
  -7   5  12       25.21       27.09      2.29 o
  -6   5  12       97.32      102.35      3.69 o
  -5   5  12       11.70        8.82      1.59 o
  -4   5  12        2.84        2.98      1.15 o
  -3   5  12        1.67        3.67      1.18 o
  -2   5  12       10.30       11.82      1.54 o
  -1   5  12       56.09       61.76      4.20 o
   0   5  12        1.73        1.21      1.41 o
   1   5  12       12.89       12.51      4.57 o
   2   5  12        0.07        1.45      1.40 o
   3   5  12        1.22        2.53      1.55 o
   4   5  12       16.37       12.99      2.20 o
   5   5  12       24.84       20.66      4.12 o
   6   5  12       24.29       25.10      2.86 o
   7   5  12        4.52        3.27      1.75 o
   8   5  12        2.23        3.35      3.20 o
  -5   6  12       16.69       17.83      1.68 o
  -4   6  12       19.27       24.68      1.87 o
  -3   6  12        0.65        2.69      1.01 o
  -2   6  12        2.34        3.13      1.08 o
  -1   6  12        4.03        3.66      1.27 o
   0   6  12       18.80       18.32      1.89 o
   1   6  12       13.40       15.05      1.83 o
   2   6  12        9.66        8.94      1.71 o
   3   6  12        6.96        8.71      3.29 o
   4   6  12        5.04        5.20      1.52 o
 -13   1  13       14.76       27.17      4.63 o
 -12   1  13        2.71        4.32      2.69 o
 -11   1  13        8.59        5.06      2.81 o
 -10   1  13       22.97       22.59      3.69 o
  -9   1  13      111.78      123.63      7.01 o
  -8   1  13        6.03        5.42      2.24 o
  -7   1  13       44.63       47.97      4.59 o
  -6   1  13       34.25       30.09      2.58 o
  -5   1  13       39.60       44.60      7.80 o
  -4   1  13       19.41       22.49      2.21 o
  -3   1  13        1.87       -0.38      0.96 o
  -2   1  13      206.37      191.39      5.76 o
  -1   1  13      129.55      104.83      4.02 o
   0   1  13      101.27       89.66      4.84 o
   1   1  13       15.64       12.05      1.64 o
   2   1  13       34.35       31.53      5.00 o
   3   1  13      125.18      104.39      4.07 o
   4   1  13       73.72       67.70      4.54 o
   5   1  13       38.70       37.18      3.96 o
   6   1  13       13.74        8.88      2.34 o
   7   1  13        1.51        2.85      1.78 o
   8   1  13       14.47       17.05      3.12 o
   9   1  13       45.69       46.07      4.90 o
  10   1  13       29.24       34.19      4.39 o
  11   1  13       12.57       11.22      3.14 o
  12   1  13        1.22        2.61      2.39 o
 -12   2  13        4.39        3.19      2.53 o
 -11   2  13        6.02        5.14      2.49 o
 -10   2  13        3.81        9.45      2.62 o
  -9   2  13       12.29       11.49      5.52 o
  -8   2  13       12.58       12.05      2.20 o
  -7   2  13       32.74       39.73      3.05 o
  -6   2  13       35.33       30.33      2.59 o
  -5   2  13        7.06        7.71      1.48 o
  -4   2  13       11.94       10.26      1.28 o
  -3   2  13       33.61       27.13      1.52 o
  -2   2  13        0.92        1.11      0.79 o
  -1   2  13       32.49       29.23      2.37 o
   0   2  13       51.33       48.19      2.19 o
   1   2  13       28.73       28.97      1.82 o
   2   2  13       46.46       46.24      2.14 o
   3   2  13       38.11       42.29      2.75 o
   4   2  13        9.89       11.80      1.71 o
   5   2  13        8.34       10.76      1.67 o
   6   2  13       37.99       34.08      2.77 o
   7   2  13        0.77        1.16      2.10 o
   8   2  13       10.78        8.21      2.31 o
   9   2  13       12.89       14.19      2.82 o
  10   2  13       11.64        9.66      2.60 o
  11   2  13       48.67       55.41      5.05 o
 -11   3  13       28.55       27.76      5.73 o
 -10   3  13       73.50       74.84      3.79 o
  -9   3  13        6.69        8.34      1.73 o
  -8   3  13       11.99       11.49      1.81 o
  -7   3  13        0.18       -0.69      1.40 o
  -6   3  13        3.46        2.00      1.86 o
  -5   3  13       24.08       25.42      2.17 o
  -4   3  13       21.01       19.66      1.88 o
  -3   3  13        9.26       11.39      1.48 o
  -2   3  13       23.09       21.73      1.90 o
  -1   3  13        4.13        3.26      1.09 o
   0   3  13       40.36       39.18      2.38 o
   1   3  13       43.65       48.19      2.61 o
   2   3  13       50.82       53.12      3.21 o
   3   3  13      127.31      139.65      4.53 o
   4   3  13        9.37        9.11      1.25 o
   5   3  13       10.24        8.24      1.27 o
   6   3  13        9.75       10.66      2.03 o
   7   3  13       29.65       34.09      5.03 o
   8   3  13        1.87        2.24      1.17 o
   9   3  13        1.98        1.54      1.21 o
  10   3  13        6.02        4.86      2.29 o
 -10   4  13       27.98       36.34      4.57 o
  -9   4  13       80.49       76.75      5.92 o
  -8   4  13       23.84       36.19      4.59 o
  -7   4  13       26.34       27.78      3.96 o
  -6   4  13       11.83       11.06      2.14 o
  -5   4  13        3.59        5.60      1.29 o
  -4   4  13        3.24        3.89      1.18 o
  -3   4  13        1.27       -0.63      0.88 o
  -2   4  13        9.14       10.79      1.52 o
  -1   4  13       17.67       15.01      2.16 o
   0   4  13       15.91       15.01      2.21 o
   1   4  13       50.15       68.21      4.11 o
   2   4  13       57.79       49.80      4.95 o
   3   4  13       19.01       19.20      2.57 o
   4   4  13       25.77       27.48      2.89 o
   5   4  13       12.44       10.51      2.23 o
   6   4  13        8.07        5.53      2.49 o
   7   4  13        0.83        2.17      2.98 o
   8   4  13        1.67        1.57      1.69 o
   9   4  13        0.19        1.85      3.20 o
  -7   5  13       59.97       64.29      3.36 o
  -6   5  13       18.38       17.76      2.24 o
  -5   5  13        5.67        7.11      1.42 o
  -4   5  13        1.31        0.17      1.05 o
  -3   5  13        4.37        3.67      1.25 o
  -2   5  13       19.77       20.17      1.94 o
  -1   5  13        8.51       14.25      2.10 o
   0   5  13        0.88        1.11      1.97 o
   1   5  13       12.27        9.51      2.00 o
   2   5  13       12.89       13.94      2.27 o
   3   5  13        9.72       13.63      2.19 o
   4   5  13       43.13       52.36      3.87 o
   5   5  13       22.57       27.60      2.99 o
   6   5  13        5.36        5.23      4.15 o
  -2   6  13        2.14        4.81      1.23 o
  -1   6  13        1.22        4.35      1.40 o
   0   6  13        3.85        6.43      3.36 o
   1   6  13        0.63       -0.88      2.75 o
   2   6  13        5.31        6.10      1.84 o
 -12   0  14       22.83       20.76      4.20 o
 -11   0  14       10.01       12.36      3.31 o
 -10   0  14        9.95       10.74      3.13 o
  -9   0  14        6.63        5.12      2.61 o
  -8   0  14       25.19       19.16      3.56 o
  -7   0  14       54.03       46.64      3.43 o
  -6   0  14       23.85       27.90      2.68 o
  -5   0  14       32.92       32.65      3.91 o
  -4   0  14      146.83      161.80      7.72 o
  -3   0  14       72.46       88.49      5.54 o
  -2   0  14       13.46        9.94      2.40 o
  -1   0  14       11.08        9.08      2.36 o
   0   0  14      122.37      110.44      5.99 o
   1   0  14      184.17      158.09      7.54 o
   2   0  14      148.76      131.18      6.75 o
   3   0  14       12.70       10.47      2.47 o
   4   0  14        7.30        5.11      2.15 o
   5   0  14       38.30       39.68      4.27 o
   6   0  14        9.29        7.10      2.35 o
   7   0  14       52.04       49.88      4.92 o
   8   0  14       21.33       25.66      3.92 o
   9   0  14        1.56       -0.24      1.98 o
  10   0  14        3.19        1.46      2.30 o
  11   0  14       20.83       20.08      3.98 o
 -12   1  14        1.41       -0.58      2.49 o
 -11   1  14        0.08       -1.91      2.15 o
 -10   1  14       11.05       13.26      3.27 o
  -9   1  14        2.07        2.56      2.22 o
  -8   1  14        7.32        9.07      2.66 o
  -7   1  14        5.02        3.62      2.01 o
  -6   1  14       22.01       20.53      2.25 o
  -5   1  14        6.50        6.49      1.57 o
  -4   1  14        4.98        8.75      2.28 o
  -3   1  14        9.29        7.38      2.03 o
  -2   1  14        1.31        0.09      1.45 o
  -1   1  14        9.47        9.34      1.63 o
   0   1  14        9.72       11.52      2.44 o
   1   1  14        4.76        4.48      1.34 o
   2   1  14        5.88        2.50      1.23 o
   3   1  14       17.57       12.80      2.55 o
   4   1  14        9.20        8.37      2.30 o
   5   1  14       18.97       16.42      2.88 o
   6   1  14        0.25       -1.41      1.41 o
   7   1  14        4.42        6.66      2.39 o
   8   1  14        5.90        4.97      2.31 o
   9   1  14        0.66       -0.31      1.87 o
  10   1  14        7.04        6.35      2.64 o
  11   1  14        6.80        4.39      2.49 o
 -11   2  14       11.33       13.95      3.20 o
 -10   2  14        3.50        2.47      2.26 o
  -9   2  14        6.85        9.03      2.66 o
  -8   2  14      123.44      139.72      7.09 o
  -7   2  14       64.82       69.32      3.71 o
  -6   2  14       13.10       12.35      1.96 o
  -5   2  14       15.70       14.99      1.99 o
  -4   2  14       12.88       12.95      1.47 o
  -3   2  14        1.60        2.09      0.95 o
  -2   2  14        0.33        0.59      1.37 o
  -1   2  14        0.79        0.23      1.00 o
   0   2  14       74.21       83.93      3.69 o
   1   2  14        5.86        5.73      2.11 o
   2   2  14       24.64       23.05      3.07 o
   3   2  14       12.40       11.68      1.73 o
   4   2  14       28.05       26.47      2.51 o
   5   2  14      109.37      108.16      4.46 o
   6   2  14        6.17        5.57      1.97 o
   7   2  14       11.67       10.08      2.41 o
   8   2  14        0.48        0.95      1.74 o
   9   2  14        4.02        4.89      2.38 o
  10   2  14       13.38        7.32      2.62 o
 -10   3  14        1.11        3.30      1.97 o
  -9   3  14        1.55        0.40      1.41 o
  -8   3  14        9.55       12.08      2.58 o
  -7   3  14        1.75        1.06      1.25 o
  -6   3  14       12.67       15.06      1.96 o
  -5   3  14       23.90       31.85      3.43 o
  -4   3  14       19.50       19.62      2.03 o
  -3   3  14       36.88       39.30      2.67 o
  -2   3  14       13.68       17.52      2.27 o
  -1   3  14        7.29        6.21      1.33 o
   0   3  14        8.18        7.95      1.07 o
   1   3  14        3.40        2.60      1.18 o
   2   3  14       10.75       10.92      1.53 o
   3   3  14       21.19       24.56      2.15 o
   4   3  14        2.07        3.90      1.28 o
   5   3  14        0.77        0.22      1.91 o
   6   3  14        3.98        3.87      1.35 o
   7   3  14       20.42       19.31      2.16 o
   8   3  14       41.94       38.48      5.65 o
   9   3  14       10.27        7.23      3.81 o
  -9   4  14       21.77       28.71      4.22 o
  -8   4  14       27.35       29.43      4.32 o
  -7   4  14        1.38        4.62      2.49 o
  -6   4  14       28.75       24.62      3.78 o
  -5   4  14        8.62        7.84      2.58 o
  -4   4  14        8.55        8.64      2.63 o
  -3   4  14       19.21       17.74      3.36 o
  -2   4  14        6.36        1.63      2.10 o
  -1   4  14       24.46       25.65      3.91 o
   0   4  14       45.30       49.61      5.26 o
   1   4  14        4.04        2.81      2.28 o
   2   4  14       23.10       28.20      4.22 o
   3   4  14       24.72       33.02      4.34 o
   4   4  14       14.60       14.95      3.34 o
   5   4  14        8.50       11.70      3.13 o
   6   4  14        5.36        9.34      2.97 o
   7   4  14       28.59       39.43      5.06 o
   8   4  14        1.95        5.56      2.93 o
  -6   5  14      110.91      111.04      6.66 o
  -5   5  14        4.56        5.83      2.25 o
  -4   5  14        1.25        0.93      1.93 o
  -3   5  14        7.09        9.73      1.59 o
  -2   5  14        7.25        8.31      2.29 o
  -1   5  14        1.62        5.04      1.71 o
   0   5  14       14.01       12.99      2.26 o
   1   5  14       21.33       24.06      7.36 o
   2   5  14        7.98        8.22      2.03 o
   3   5  14       10.23        9.14      2.19 o
   4   5  14       44.09       50.19      3.90 o
   5   5  14       63.12       74.92      4.50 o
 -11   1  15        0.42       -0.35      2.29 o
 -10   1  15        5.27        1.90      2.45 o
  -9   1  15        1.37        1.47      2.35 o
  -8   1  15        5.50        7.08      2.62 o
  -7   1  15        1.68        5.19      2.43 o
  -6   1  15      111.45      106.56      5.33 o
  -5   1  15       10.76       12.87      5.92 o
  -4   1  15       17.13       11.98      2.63 o
  -3   1  15        8.01        8.35      2.33 o
  -2   1  15       57.07       53.51      4.30 o
  -1   1  15        4.37        7.18      2.10 o
   0   1  15        7.59       15.81      2.63 o
   1   1  15        3.39        3.34      1.83 o
   2   1  15       11.91        5.42      2.06 o
   3   1  15       15.18       14.03      2.74 o
   4   1  15       61.52       56.66      4.55 o
   5   1  15        4.04        2.82      1.97 o
   6   1  15       20.11       17.15      3.18 o
   7   1  15       28.68       21.73      3.63 o
   9   1  15       14.82       14.39      3.24 o
  10   1  15        1.18        3.47      2.42 o
 -10   2  15        1.58       -0.80      2.11 o
  -9   2  15        2.00        0.62      2.23 o
  -8   2  15        0.77       -0.48      1.89 o
  -7   2  15       10.55        9.24      2.57 o
  -6   2  15       13.56       12.34      2.62 o
  -5   2  15        9.02        6.57      2.21 o
  -4   2  15       12.18       13.20      1.55 o
  -3   2  15        0.08        1.03      0.97 o
  -2   2  15       67.61       71.77      3.63 o
  -1   2  15       44.36       47.16      3.69 o
   0   2  15       41.79       50.40      3.18 o
   1   2  15        2.30        2.21      1.59 o
   2   2  15        7.61        6.85      1.57 o
   3   2  15        2.85        3.01      1.78 o
   4   2  15       11.00       16.18      2.73 o
   5   2  15       10.79        8.27      2.15 o
   6   2  15        5.39        3.81      2.06 o
   7   2  15        2.94        0.78      1.79 o
   8   2  15        1.07        0.05      1.81 o
   9   2  15        7.71        2.17      2.27 o
  -9   3  15       12.34       12.42      2.02 o
  -8   3  15        3.85        3.42      1.51 o
  -7   3  15       17.42       20.14      3.44 o
  -6   3  15       42.50       47.36      3.08 o
  -5   3  15       59.70       58.80      3.80 o
  -4   3  15       73.61       79.22      3.62 o
  -3   3  15        0.97        0.04      1.19 o
  -2   3  15       15.12       15.74      1.89 o
  -1   3  15        5.15        5.18      1.39 o
   0   3  15        0.27       -0.78      0.81 o
   1   3  15       25.94       26.39      3.60 o
   2   3  15      105.93      120.70      4.38 o
   3   3  15        0.53        1.43      1.13 o
   4   3  15       13.97       14.16      1.87 o
   5   3  15        5.05        5.05      1.47 o
   6   3  15        5.18        4.82      1.50 o
   7   3  15        2.73        0.30      1.33 o
   8   3  15       11.59       13.89      2.06 o
  -7   4  15       29.24       37.55      4.93 o
  -6   4  15       23.53       23.32      3.89 o
  -5   4  15        9.44       10.24      2.98 o
  -4   4  15       93.00      110.97      7.01 o
  -3   4  15       23.53       35.96      4.56 o
  -2   4  15        2.28        3.66      2.37 o
  -1   4  15        0.08       -0.67      1.94 o
   0   4  15        5.69       10.82      3.05 o
   1   4  15        1.35        3.27      2.28 o
   2   4  15       10.07       12.21      3.10 o
   3   4  15        4.77        8.32      2.73 o
   4   4  15       37.88       36.38      4.87 o
   5   4  15        5.73        2.87      2.52 o
   6   4  15       46.11       54.97      5.98 o
  -4   5  15        0.26       -0.04      1.73 o
  -3   5  15        1.34        1.41      2.02 o
  -2   5  15        6.70       10.44      2.75 o
  -1   5  15       10.85       15.33      3.05 o
   0   5  15        5.08        4.47      2.38 o
   1   5  15        1.45        0.36      2.12 o
   2   5  15        3.28        1.99      2.34 o
   3   5  15        4.06        6.39      2.68 o
 -10   0  16       33.75       40.13      5.28 o
  -9   0  16       20.28       23.00      4.13 o
  -8   0  16        6.56        6.21      2.85 o
  -7   0  16       26.39       34.66      4.93 o
  -6   0  16       12.83       11.16      2.10 o
  -5   0  16       25.26       28.87      3.92 o
  -4   0  16      247.79      254.65     10.88 o
  -3   0  16        6.98        4.96      2.19 o
  -2   0  16        4.31        8.30      2.50 o
  -1   0  16       17.08       13.57      2.93 o
   0   0  16        1.68        1.73      1.87 o
   1   0  16       17.70       20.06      3.28 o
   2   0  16       65.77       80.39      5.68 o
   3   0  16       53.33       43.61      4.62 o
   4   0  16       15.98       19.42      3.41 o
   5   0  16        3.73        4.08      2.37 o
   6   0  16       11.69       11.65      2.94 o
   7   0  16        7.81       10.38      3.06 o
   8   0  16       47.04       55.43      5.72 o
   9   0  16       22.98       24.11      4.18 o
 -10   1  16        9.85        5.04      2.77 o
  -9   1  16        6.07        8.76      3.00 o
  -8   1  16        8.71       11.76      3.17 o
  -7   1  16       17.57       21.75      3.72 o
  -6   1  16       12.91       19.15      3.37 o
  -5   1  16       15.67       17.65      2.26 o
  -4   1  16        2.76        1.38      1.93 o
  -3   1  16       17.29       14.87      2.91 o
  -2   1  16       72.83       76.24      5.23 o
  -1   1  16        1.14        3.36      2.06 o
   0   1  16       79.90       78.67      5.31 o
   1   1  16       11.40       10.95      2.63 o
   2   1  16       32.41       36.13      4.12 o
   3   1  16        2.39        1.63      1.91 o
   4   1  16        1.66        0.56      1.82 o
   5   1  16        9.10       11.89      2.79 o
   6   1  16       36.34       45.93      4.73 o
   7   1  16        3.10        4.52      2.45 o
   8   1  16        0.32        2.43      2.16 o
   9   1  16        1.51        1.25      2.29 o
  -9   2  16        2.84        0.89      2.24 o
  -8   2  16       20.91       25.04      3.85 o
  -7   2  16        1.30        2.25      2.08 o
  -6   2  16       13.45       13.36      2.94 o
  -5   2  16       28.65       28.28      3.67 o
  -4   2  16       21.61       21.74      3.19 o
  -3   2  16       25.66       28.24      5.96 o
  -2   2  16       64.98       56.10      4.30 o
  -1   2  16        9.46       10.10      2.40 o
   0   2  16       10.11       10.50      2.36 o
   1   2  16       13.57       11.35      2.49 o
   2   2  16        1.68        1.55      1.62 o
   3   2  16        7.07        4.52      1.90 o
   4   2  16       38.76       45.03      4.37 o
   5   2  16        8.99        8.26      2.39 o
   6   2  16       32.15       33.51      3.86 o
   7   2  16        4.91        4.35      2.18 o
   8   2  16        0.57        2.46      1.94 o
  -8   3  16        7.68        8.48      1.86 o
  -7   3  16        1.69        1.40      1.50 o
  -6   3  16        1.77        2.49      2.50 o
  -5   3  16        9.30       13.21      3.24 o
  -4   3  16       29.96       35.88      3.11 o
  -3   3  16       27.35       31.58      2.58 o
  -2   3  16       68.73       77.94     11.37 o
  -1   3  16        2.19        2.80      1.88 o
   0   3  16        5.68        3.75      1.06 o
   1   3  16        0.85        0.22      1.11 o
   2   3  16        4.38        6.52      1.51 o
   3   3  16        3.86        4.42      1.43 o
   4   3  16        1.30        2.97      1.32 o
   5   3  16        3.06        1.63      1.39 o
   6   3  16        2.62        3.44      1.43 o
   7   3  16        2.71        4.81      1.62 o
  -5   4  16       64.43       64.19      6.26 o
  -4   4  16        7.94       11.12      3.24 o
  -3   4  16       23.18       23.74      4.02 o
  -2   4  16        7.41       11.92      3.20 o
  -1   4  16        0.50        5.89      2.54 o
   0   4  16        4.09        5.23      2.47 o
   1   4  16        1.91        3.44      2.52 o
   2   4  16        3.90        1.93      2.41 o
   3   4  16       10.14       11.98      3.30 o
   4   4  16       20.82       19.57      3.85 o
  -8   1  17        7.34        3.94      2.76 o
  -7   1  17        6.99        5.81      2.74 o
  -6   1  17        1.25       -0.25      2.07 o
  -5   1  17       13.19       13.54      2.20 o
  -4   1  17       20.27       22.45      3.57 o
  -3   1  17       12.85       15.14      3.16 o
  -2   1  17       93.69       96.98      6.18 o
  -1   1  17       15.42       17.42      3.40 o
   0   1  17       78.05       76.39      5.48 o
   1   1  17       50.29       47.28      4.84 o
   2   1  17       28.79       32.67      4.08 o
   3   1  17       24.47       16.35      3.10 o
   4   1  17       25.76       20.40      3.47 o
   5   1  17        6.08        7.14      2.53 o
   6   1  17        0.79        3.22      2.27 o
   7   1  17       10.16       10.20      2.91 o
  -8   2  17        0.55        3.95      2.41 o
  -7   2  17        0.67       -1.77      1.88 o
  -6   2  17        2.33        1.09      2.06 o
  -5   2  17       18.22       25.34      3.69 o
  -4   2  17       16.84       22.10      3.38 o
  -3   2  17        8.62       12.19      3.73 o
  -2   2  17       31.97       29.47      3.72 o
  -1   2  17      134.39      143.17      7.14 o
   0   2  17      132.40      144.05      7.14 o
   1   2  17        4.41        6.16      2.25 o
   2   2  17        1.57        1.21      1.74 o
   3   2  17        1.87        3.63      2.00 o
   4   2  17        0.19        3.02      1.99 o
   5   2  17        9.29       10.21      2.53 o
   6   2  17        7.26       10.15      2.57 o
   7   2  17       11.11       13.91      2.94 o
  -6   3  17        5.04        9.39      3.27 o
  -5   3  17       34.69       34.25      3.12 o
  -4   3  17       34.64       42.45      3.95 o
  -3   3  17      167.00      186.96      6.27 o
  -2   3  17        2.91        5.64      2.71 o
  -1   3  17       12.68       15.14      2.04 o
   0   3  17        0.45        0.38      0.99 o
   1   3  17        0.77        1.86      1.30 o
   2   3  17       25.38       25.89      2.39 o
   3   3  17        2.24        3.09      2.56 o
   4   3  17        1.97        1.82      1.36 o
   5   3  17        3.43        4.08      1.92 o
  -2   4  17        1.49        1.52      2.50 o
  -1   4  17        2.83        4.98      2.82 o
   0   4  17        0.70       -1.33      2.18 o
   1   4  17        1.05        3.51      2.85 o
  -7   0  18       42.23       43.52      5.30 o
  -6   0  18        3.59        3.13      1.86 o
  -5   0  18       11.36        9.50      3.06 o
  -4   0  18        8.83        3.76      2.56 o
  -3   0  18        1.10       -0.52      2.23 o
  -2   0  18       32.89       32.10      4.47 o
  -1   0  18       15.76       26.59      4.13 o
   0   0  18       58.00       61.90      5.97 o
   1   0  18      141.74      130.80      7.74 o
   2   0  18      230.72      241.51     11.03 o
   3   0  18      141.68      149.91      8.43 o
   4   0  18       52.27       62.74      6.14 o
   5   0  18       20.70       16.19      3.54 o
   6   0  18        0.29        4.05      2.48 o
  -7   1  18       81.43       95.32      6.71 o
  -6   1  18        7.08        4.34      2.60 o
  -5   1  18        8.93       11.94      3.84 o
  -4   1  18        3.96        6.34      1.85 o
  -3   1  18        0.51        0.20      2.06 o
  -2   1  18        4.75        3.76      2.44 o
  -1   1  18       55.50       61.37      5.54 o
   0   1  18       19.40       14.11      3.14 o
   1   1  18       85.63       91.46      6.14 o
   2   1  18       14.57       13.95      3.06 o
   4   1  18       41.61       37.41      4.57 o
   5   1  18       14.55       15.50      3.37 o
   6   1  18        9.48        9.70      2.99 o
  -6   2  18        8.43       10.39      2.95 o
  -5   2  18        7.32        7.89      2.79 o
  -4   2  18        3.17        7.69      2.58 o
  -3   2  18       89.61       93.01      9.36 o
  -2   2  18       27.98       36.08      2.93 o
  -1   2  18       33.30       37.70      4.10 o
   0   2  18       27.72       23.39      3.39 o
   1   2  18        1.61        3.05      2.06 o
   2   2  18        1.84        0.87      1.84 o
   3   2  18        3.46        2.22      2.04 o
   4   2  18        0.41       -0.15      1.81 o
   5   2  18        3.99        2.60      1.96 o
  -3   3  18        5.11        7.21      1.74 o
  -2   3  18       34.06       40.27      2.98 o
  -1   3  18        7.69        8.39      2.26 o
   0   3  18        4.18        3.16      1.99 o
   1   3  18       11.00       11.96      1.47 o
   2   3  18       17.21       20.64      4.47 o
  -4   1  19        5.64        8.50      2.11 o
  -3   1  19       28.39       26.38      4.18 o
  -2   1  19        0.59       -1.92      2.12 o
  -1   1  19       38.02       43.57      4.96 o
   0   1  19       31.15       38.69      4.74 o
   1   1  19       10.97       13.11      3.18 o
   2   1  19       48.00       45.10      5.03 o
   3   1  19       61.56       71.30      5.64 o
  -2   2  19       31.34       35.48      4.80 o
  -1   2  19       19.62       22.09      3.42 o
   0   2  19       28.10       27.53      3.71 o
   1   2  19        8.94       12.16      2.82 o
 
